# Supplementary material for: Neurosurgical Biopsy and Resection for Diagnosis and Treatment of Balamuthia mandrillaris Amebic Encephalitis, United States
Source: Emerg Infect Dis. 2026 Jul;32(7):1065–73. doi: 10.3201/eid3207.260725 (PMC13322428; doi:10.3201/eid3207.260725)
Supplement: Appendix 1 — Literature review details for neurosurgical biopsy and resection for diagnosis and treatment of Balamuthia mandrillaris amebic encephalitis, United States. [file 26-0725-Techapp-s1.xlsx]

## Sheet: Appendix 1 Table 1
Article DOI: https://doi.org/10.3201/eid3207.260725
EID cannot ensure accessibility for supplementary materials supplied by authors. Readers who have difficulty accessing supplementary content should contact the authors for assistance.
Neurosurgical Biopsy and Resection for Diagnosis and Treatment of Balamuthia mandrillaris Amebic Encephalitis, United States
Appendix 1 Table 1. Initial search results for systematic review of literature for Balamuthia mandrillaris GAE cases diagnosed using specimens obtained antemortem via neurosurgical procedures (231 articles)
PMID	Title	Authors	Citation	First Author	Journal/Book	Publication Year	Create Date	PMCID	NIHMS ID	DOI
42055314	Successful treatment of balamuthia mandrillaris amebic encephalitis diagnosed by MetaCAP in China: A case report and review of 25 survival cases	Zhang Y, Xia J, Qiu Z, Tian S, Wang J, Ren X, Chen M.	Int J Infect Dis. 2026 Jul;168:108745. doi: 10.1016/j.ijid.2026.108745. Epub 2026 Apr 27.	Zhang Y	Int J Infect Dis	2026	2026-04-29			10.1016/j.ijid.2026.108745
28613505	Infections Caused by Free-Living Amebas	Vijayan V, Tristram D, Anilkumar AC.	2026 Mar 1. In: StatPearls [Internet]. Treasure Island (FL): StatPearls Publishing; 2026 Jan–.	Vijayan VTristram DAnilkumar AC	StatPearls	2026	2026-03-01
41469034	Warm-region parasites invasion in temperate climate countries	Kaszubski B, Sędzikowska A, Szymański O.	Ann Parasitol. 2025 Dec 31;71:127-143. doi: 10.17420/ap71.555.	Kaszubski B	Ann Parasitol	2025	2025-12-30			10.17420/ap71.555
41396560	Free-Living Amoebae Infections: Case Reports Identified at a Reference Parasitology Laboratory in Argentina	Degese MF, Prieto MP, Nigro MG, Perazzo J, Pérez Garófalo M, Lemir G, Rivero MF, Alvero MC, Fonseca A, Bastin V, Carnevale S, Ledesma BA.	Acta Parasitol. 2025 Dec 15;70(6):240. doi: 10.1007/s11686-025-01198-6.	Degese MF	Acta Parasitol	2025	2025-12-15			10.1007/s11686-025-01198-6
41392254	Hidden in Granulomatous Inflammation: Histopathologic Challenges of Cutaneous Balamuthia mandrillaris Infection-A Canadian Case Report	Vienneau N, MacDonald CA, Dulai M, Small LN, Rothrock AT, Vanderbeck K.	J Cutan Pathol. 2026 Apr;53(4):323-328. doi: 10.1111/cup.70038. Epub 2025 Dec 14.	Vienneau N	J Cutan Pathol	2026	2025-12-14			10.1111/cup.70038
41369562	Drug susceptibility of a clinical isolate of Balamuthia mandrillaris, a pathogenic free-living amoeba	Dubey P, Kobpornchai P, Tongkrajang N, Chaiyaloom S, Lu C, Rice CA, Kulkeaw K.	Antimicrob Agents Chemother. 2026 Jan 7;70(1):e0148225. doi: 10.1128/aac.01482-25. Epub 2025 Dec 10.	Dubey P	Antimicrob Agents Chemother	2026	2025-12-10	PMC12777557		10.1128/aac.01482-25
41310532	Imaging findings of Balamuthia mandrillaris amoebic encephalitis in 2 cases with different prognosis and literature review	Chen Y, Zhang T, Lou H.	BMC Neurol. 2025 Nov 27;26(1):6. doi: 10.1186/s12883-025-04544-3.	Chen Y	BMC Neurol	2025	2025-11-28	PMC12763991		10.1186/s12883-025-04544-3
41287136	Balamuthia mandrillaris Encephalitis: Slow but Lethal March Towards the Brain	Siddiqui R, Maciver SK, Khan NA.	Pediatr Infect Dis J. 2026 Apr 1;45(4):e116-e117. doi: 10.1097/INF.0000000000005057. Epub 2025 Nov 25.	Siddiqui R	Pediatr Infect Dis J	2026	2025-11-25			10.1097/INF.0000000000005057
41260546	Balamuthia mandrillaris - a brief overview of the parasite causing encephalitis	Siddiqui R, Rizvi ZS, Maciver SK, Khan NA.	Microb Pathog. 2026 Jan;210:108195. doi: 10.1016/j.micpath.2025.108195. Epub 2025 Nov 17.	Siddiqui R	Microb Pathog	2026	2025-11-19			10.1016/j.micpath.2025.108195
41245668	Pulmonary infection due to Balamuthia mandrillaris in the southwestern United States: not all miliary disease is tuberculosis and coccidioidomycosis	Price NB, Pariury H, Papic J, Anthony MR, Lainhart W, Shehab KW.	ASM Case Rep. 2025 May 9;1(4):e00078-24. doi: 10.1128/asmcr.00078-24. eCollection 2025 Jul.	Price NB	ASM Case Rep	2025	2025-11-17	PMC12466022		10.1128/asmcr.00078-24
41167954	[Balamuthia mandrillaris amebic encephalitis in children: a case report]	Chen T, Jin D, Ye H.	Zhongguo Xue Xi Chong Bing Fang Zhi Za Zhi. 2025 Jun 20;37(4):447-450. doi: 10.16250/j.32.1915.2024285.	Chen T	Zhongguo Xue Xi Chong Bing Fang Zhi Za Zhi	2025	2025-10-30			10.16250/j.32.1915.2024285
41153262	Next-Generation Sequencing for Diagnosis of Fatal Balamuthia Amoebic Encephalitis: A Case Report	Feng Y, Feng H, Yu X, Zhao J, Zhou H, Li J, Chen P, Feng L.	Diagnostics (Basel). 2025 Oct 14;15(20):2590. doi: 10.3390/diagnostics15202590.	Feng Y	Diagnostics (Basel)	2025	2025-10-29	PMC12563976		10.3390/diagnostics15202590
41112237	Bulk and single-cell transcriptome profiling reveals the dynamic immune response in granulomatous amebic encephalitis caused by Balamuthia mandrillaris: a cohort study	Zhang J, Jia X, Yang B, Ge Y, Jiang W, Cong Y, Wu H, Liu H, Tian J, Xu Y, Yang Q.	Front Immunol. 2025 Oct 2;16:1677014. doi: 10.3389/fimmu.2025.1677014. eCollection 2025.	Zhang J	Front Immunol	2025	2025-10-20	PMC12527871		10.3389/fimmu.2025.1677014
41025877	Donor-Derived Disseminated Amebiasis of Balamuthia mandrillaris After Kidney Transplant	Quillin K, Dominiak N, Ekwenna O.	Transpl Infect Dis. 2025 Nov-Dec;27(6):e70112. doi: 10.1111/tid.70112. Epub 2025 Sep 30.	Quillin K	Transpl Infect Dis	2025	2025-09-30			10.1111/tid.70112
40972811	A Novel Balamuthia Lineage Causing Fatal Granulomatous Amoebic Encephalitis in an Immunocompetent Infant	Teng Z, Liu L, Chen T, Liang J, Yao X, Zhao N, Zhao F, Sun H, Wang L, Wang Q, Liu G, Qin T.	Int J Infect Dis. 2025 Dec;161:108063. doi: 10.1016/j.ijid.2025.108063. Epub 2025 Sep 17.	Teng Z	Int J Infect Dis	2025	2025-09-19			10.1016/j.ijid.2025.108063
40924679	Balamuthia mandrillaris Encephalitis in a 12-Year-old Girl: Report of the First Case Diagnosed in Greece	Tsagkli P, Piperaki ET, Chra E, Charakida M, Georgaki I, Syrimi N, Filias P, Markogiannakis G, Syggelou A, Zaoutis T, Tsolia M.	Pediatr Infect Dis J. 2026 Jan 1;45(1):e25-e27. doi: 10.1097/INF.0000000000004977. Epub 2025 Sep 3.	Tsagkli P	Pediatr Infect Dis J	2026	2025-09-09			10.1097/INF.0000000000004977
40730474	Relapsing granulomatous amoebic encephalitis	Chowdhury S, Priyanka Y, Agarwal A, Garg D, Garg A, Jangir H, Srivastava AK.	Pract Neurol. 2026 Mar 13;26(2):150-152. doi: 10.1136/pn-2025-004674.	Chowdhury S	Pract Neurol	2026	2025-07-29			10.1136/pn-2025-004674
40641815	Brainstorm: A Case of Granulomatous Encephalitis	Benoit P, Wang S, Wang C, Chakravarti A, Villalba JA, Ali IKM, Roy S, Sapp SG, Reagan-Steiner S, Nelson K, Cayrol R, Luong ML, Grand'Maison S, Desjardins M.	J Assoc Med Microbiol Infect Dis Can. 2024 Jun 12;9(2):113-120. doi: 10.3138/jammi-2023-0036. eCollection 2024 Jun.	Benoit P	J Assoc Med Microbiol Infect Dis Can	2024	2025-07-11	PMC12169439		10.3138/jammi-2023-0036
40469327	Encephalitis-causing free-living amoebic infections in children: A rare and fatal disease	Vargas-Urbina J, Martinez-Silva R, Rojas-Panta G, Ponce-Manrique G, Flores-Castillo J, Martínez DY, Cabello-Vilchez AM, Cabrera-Enriquez JA.	Surg Neurol Int. 2025 May 2;16:166. doi: 10.25259/SNI_65_2025. eCollection 2025.	Vargas-Urbina J	Surg Neurol Int	2025	2025-06-05	PMC12134872		10.25259/SNI_65_2025
40455119	Environmentally derived Balamuthia mandrillaris contains endosymbiotic bacteria	Yamanouchi K, Nagai T, Tsujiguchi T, Chiba M, Fujioka M, Ahsan CR, Matsumiya T.	Parasitol Res. 2025 Jun 2;124(6):57. doi: 10.1007/s00436-025-08505-0.	Yamanouchi K	Parasitol Res	2025	2025-06-02	PMC12130064		10.1007/s00436-025-08505-0
40342619	Brain biopsy and metagenomic sequencing enhance aetiological diagnosis of encephalitis	Sakiyama Y, Yuan JH, Yoshimura A, Takeuchi M, Maki Y, Mori T, Takei J, Ando M, Hiramatsu Y, Nozuma S, Higuchi Y, Yonezawa H, Kirishima M, Suzuki M, Kano T, Tarisawa M, Hashiguchi S, Kunii M, Sato S, Takahashi-Iwata I, Hashiguchi A, Matsuura E, Izumo S, Tanimoto A, Takashima H.	Brain Commun. 2025 Apr 28;7(3):fcaf165. doi: 10.1093/braincomms/fcaf165. eCollection 2025.	Sakiyama Y	Brain Commun	2025	2025-05-09	PMC12059644		10.1093/braincomms/fcaf165
40082992	The role of plasma metagenomic sequencing in identification of Balamuthia mandrillaris encephalitis	Edminster SY, Rebbe RW, Khatchadourian C, Hurth KM, Mathew AJ, Huss-Bawab J, Shiroishi MS, Clark D, Norgan AP, Butler-Wu SM, Hiniker A.	Acta Neuropathol Commun. 2025 Mar 13;13(1):60. doi: 10.1186/s40478-025-01963-8.	Edminster SY	Acta Neuropathol Commun	2025	2025-03-14	PMC11908043		10.1186/s40478-025-01963-8
39847964	A Balamuthia amoebic encephalitis survivor in China, and literature review	Liang Y, Wang W.	Diagn Microbiol Infect Dis. 2025 Mar;111(3):116698. doi: 10.1016/j.diagmicrobio.2025.116698. Epub 2025 Jan 17.	Liang Y	Diagn Microbiol Infect Dis	2025	2025-01-23			10.1016/j.diagmicrobio.2025.116698
39729886	Yield of clinical metagenomics: insights from real-world practice for tissue infections	Tang H, Chen Y, Tang X, Wei M, Hu J, Zhang X, Xiang D, Yang Q, Han D.	EBioMedicine. 2025 Jan;111:105536. doi: 10.1016/j.ebiom.2024.105536. Epub 2024 Dec 26.	Tang H	EBioMedicine	2025	2024-12-27	PMC11732148		10.1016/j.ebiom.2024.105536
39699119	Balamuthia Mandrillaris Central Nervous System Vasculitis in an Immunocompetent Child: Case Report	Aboubechara JP, Kantamneni T, Pasao K.	J Child Neurol. 2025 May;40(5):366-370. doi: 10.1177/08830738241307058. Epub 2024 Dec 19.	Aboubechara JP	J Child Neurol	2025	2024-12-19	PMC12000622		10.1177/08830738241307058
39648020	[Balamuthia mandrillaris amebic encephalitis: report of a case]	Wang WN, Liang YM, Wang YN, Zhang S.	Zhonghua Bing Li Xue Za Zhi. 2024 Dec 8;53(12):1284-1286. doi: 10.3760/cma.j.cn112151-20240531-00356.	Wang WN	Zhonghua Bing Li Xue Za Zhi	2024	2024-12-08			10.3760/cma.j.cn112151-20240531-00356
39473116	Systemic Acanthamoeba T17 infection in a free-ranging two-toed sloth: case report and literature review of infections by free-living amebas in mammals	Barrantes Murillo DF, Berrocal A, Ali IKM, Uzal FA.	J Vet Diagn Invest. 2025 Jan;37(1):164-172. doi: 10.1177/10406387241292346. Epub 2024 Oct 29.	Barrantes Murillo DF	J Vet Diagn Invest	2025	2024-10-30	PMC11559879		10.1177/10406387241292346
39108379	Non-granulomatous meningoencephalitis with Balamuthia mandrillaris mimicking a tumor: First confirmed case from Pakistan	Javed Z, Hussain MM, Ghanchi N, Gilani A, Enam SA.	Surg Neurol Int. 2024 Jul 12;15:238. doi: 10.25259/SNI_181_2024. eCollection 2024.	Javed Z	Surg Neurol Int	2024	2024-08-07	PMC11301807		10.25259/SNI_181_2024
38947183	Brain Abscesses in the Tropics	Corbisiero MF, Ripperton RA, Creighton EG, Smyth AM, Beckham JD, Henao-Martínez AF.	Curr Trop Med Rep. 2023 Dec;10(4):235-243. doi: 10.1007/s40475-023-00306-8. Epub 2023 Nov 1.	Corbisiero MF	Curr Trop Med Rep	2023	2024-07-01	PMC11212790	NIHMS1953773	10.1007/s40475-023-00306-8
38900784	Modelling amoebic brain infection caused by Balamuthia mandrillaris using a human cerebral organoid	Tongkrajang N, Kobpornchai P, Dubey P, Chaisri U, Kulkeaw K.	PLoS Negl Trop Dis. 2024 Jun 20;18(6):e0012274. doi: 10.1371/journal.pntd.0012274. eCollection 2024 Jun.	Tongkrajang N	PLoS Negl Trop Dis	2024	2024-06-20	PMC11218984		10.1371/journal.pntd.0012274
38543525	Influence of the Age of Free-Living Amoeba Cysts on Their Vertical Distribution in a Water Column	Fechtali-Moute Z, Pomel S.	Microorganisms. 2024 Feb 27;12(3):474. doi: 10.3390/microorganisms12030474.	Fechtali-Moute Z	Microorganisms	2024	2024-03-28	PMC10974273		10.3390/microorganisms12030474
38382768	Metagenomic next-generation sequencing for diagnosis of fatal Balamuthia amoebic encephalitis	Qin L, Xiang Y, Wu Z, Zhang H, Wu X, Chen Q.	Infect Genet Evol. 2024 Apr;119:105570. doi: 10.1016/j.meegid.2024.105570. Epub 2024 Feb 19.	Qin L	Infect Genet Evol	2024	2024-02-21			10.1016/j.meegid.2024.105570
37627700	Repurposing of Nitroxoline as an Alternative Primary Amoebic Meningoencephalitis Treatment	Chao-Pellicer J, Arberas-Jiménez I, Fuchs F, Sifaoui I, Piñero JE, Lorenzo-Morales J, Scheid P.	Antibiotics (Basel). 2023 Aug 3;12(8):1280. doi: 10.3390/antibiotics12081280.	Chao-Pellicer J	Antibiotics (Basel)	2023	2023-08-26	PMC10451279		10.3390/antibiotics12081280
37381626	Balamuthia mandrillaris amoebic encephalitis mimicking tuberculous meningitis	Ono Y, Higashida K, Yamanouchi K, Nomura S, Hanamatsu Y, Saigo C, Tetsuka N, Shimohata T.	Neuropathology. 2024 Feb;44(1):68-75. doi: 10.1111/neup.12932. Epub 2023 Jun 28.	Ono Y	Neuropathology	2024	2023-06-29			10.1111/neup.12932
37154242	Fatal granulomatous amebic encephalitis initially presenting with a cutaneous lesion	Gramp PE, Dooley J, O'Brien B, Jones A, Tan L, Robson J, Robertson T, Simos P, Fuller R, Gramp DV, Meumann EM.	Australas J Dermatol. 2023 Aug;64(3):e256-e261. doi: 10.1111/ajd.14068. Epub 2023 May 8.	Gramp PE	Australas J Dermatol	2023	2023-05-08			10.1111/ajd.14068
37093056	Amebic encephalitis and meningoencephalitis: an update on epidemiology, diagnostic methods, and treatment	Haston JC, Cope JR.	Curr Opin Infect Dis. 2023 Jun 1;36(3):186-191. doi: 10.1097/QCO.0000000000000923. Epub 2023 Apr 10.	Haston JC	Curr Opin Infect Dis	2023	2023-04-24	PMC10798061	NIHMS1956932	10.1097/QCO.0000000000000923
37072710	A clinical case report of Balamuthia granulomatous amoebic encephalitis in a non-immunocompromised patient and literature review	Liu J, Zhang W, Wu S, Zeng T, Luo F, Jiang Q, Yang R.	BMC Infect Dis. 2023 Apr 18;23(1):245. doi: 10.1186/s12879-023-08228-6.	Liu J	BMC Infect Dis	2023	2023-04-18	PMC10114318		10.1186/s12879-023-08228-6
37024269	Azole and 5-nitroimidazole based nanoformulations are potential antiamoebic drug candidates against brain-eating amoebae	Akbar N, Hussain K, Khalid M, Siddiqui R, Shah MR, Khan NA.	J Appl Microbiol. 2023 Apr 3;134(4):lxad072. doi: 10.1093/jambio/lxad072.	Akbar N	J Appl Microbiol	2023	2023-04-06			10.1093/jambio/lxad072
37008568	Balamuthia mandrillaris Encephalitis Presenting as a Symptomatic Focal Hypodensity in an Immunocompromised Patient	Sakusic A, Chen B, McPhearson K, Badi M, Freeman WD, Huang JF, Siegel JL, Jentoft ME, Oring JM, Verdecia J, Meschia JF.	Open Forum Infect Dis. 2023 Feb 21;10(3):ofad094. doi: 10.1093/ofid/ofad094. eCollection 2023 Mar.	Sakusic A	Open Forum Infect Dis	2023	2023-04-03	PMC10051015		10.1093/ofid/ofad094
36908206	Fatal balamuthosis in a Siberian tiger and a literature review of detection options for free-living amoebic infections in animals	Niedringhaus KD, Gordon M, Yabsley MJ, Gai J, Uzal FA, Woolard KD.	J Vet Diagn Invest. 2023 May;35(3):311-316. doi: 10.1177/10406387231160771. Epub 2023 Mar 12.	Niedringhaus KD	J Vet Diagn Invest	2023	2023-03-13	PMC10185987		10.1177/10406387231160771
36602206	Identification of microbial agents in culture-negative brain abscess samples by 16S/18S rRNA gene PCR and sequencing	John DV, Aryalakshmi B, Deora H, Purushottam M, Raju R, Mahadevan A, Rao MB, Patil SA.	Trop Biomed. 2022 Dec 1;39(4):489-498. doi: 10.47665/tb.39.4.002.	John DV	Trop Biomed	2022	2023-01-05			10.47665/tb.39.4.002
36558843	Molecular Diagnosis of Encephalitis/Meningoencephalitis Caused by Free-Living Amoebae from a Tertiary Center in India	Khurana S, Sharma C, Radotra BD, Mewara A, Tanwar P, Datta P, Sehgal R.	Pathogens. 2022 Dec 9;11(12):1509. doi: 10.3390/pathogens11121509.	Khurana S	Pathogens	2022	2022-12-23	PMC9783764		10.3390/pathogens11121509
36377799	Diagnosis of cutaneous Balamuthia mandrillaris infection via next-generation sequencing in a Chinese woman	Zheng J, Tan M, Chen J, Li C, Meng F, Wang L, Liao J.	J Eur Acad Dermatol Venereol. 2023 Mar;37(3):e355-e357. doi: 10.1111/jdv.18747. Epub 2022 Nov 24.	Zheng J	J Eur Acad Dermatol Venereol	2023	2022-11-15			10.1111/jdv.18747
36303497	Balamuthia mandrillaris brain infection: a rare cause of a ring-enhancing central nervous system lesion. Illustrative case	Levinson S, Kumar KK, Wang H, Tayyar R, Dunning M, Toland A, Budvytiene I, Vogel H, Chang A, Banaei N, Shuer L.	J Neurosurg Case Lessons. 2022 Apr 11;3(15):CASE2268. doi: 10.3171/CASE2268. Print 2022 Apr 11.	Levinson S	J Neurosurg Case Lessons	2022	2022-10-28	PMC9379710		10.3171/CASE2268
36172275	Stimulation of Acanthamoeba castellanii excystment by enzyme treatment and consequences on trophozoite growth	Fechtali-Moute Z, Loiseau PM, Pomel S.	Front Cell Dev Biol. 2022 Sep 12;10:982897. doi: 10.3389/fcell.2022.982897. eCollection 2022.	Fechtali-Moute Z	Front Cell Dev Biol	2022	2022-09-29	PMC9511172		10.3389/fcell.2022.982897
36098909	Amebic infections of the central nervous system	Berger JR.	J Neurovirol. 2022 Dec;28(4-6):467-472. doi: 10.1007/s13365-022-01096-x. Epub 2022 Sep 13.	Berger JR	J Neurovirol	2022	2022-09-13			10.1007/s13365-022-01096-x
36041049	Balamuthia mandrillaris Granulomatous Amoebic Encephalitis: The First African Experience	Tootla HD, Eley BS, Enslin JMN, Frean JA, Hlela C, Kilborn TN, Moodley B, Peer S, Singh S, Nuttall JJC.	J Pediatric Infect Dis Soc. 2022 Dec 28;11(12):578-581. doi: 10.1093/jpids/piac096.	Tootla HD	J Pediatric Infect Dis Soc	2022	2022-08-30			10.1093/jpids/piac096
35838101	Central nervous system infections caused by pathogenic free-living amoebae: An Indian perspective	Raju R, Khurana S, Mahadevan A, John DV.	Trop Biomed. 2022 Jun 1;39(2):265-280. doi: 10.47665/tb.39.2.017.	Raju R	Trop Biomed	2022	2022-07-15			10.47665/tb.39.2.017
35761411	Balamuthia mandrillaris trophozoites ingest human neuronal cells via a trogocytosis-independent mechanism	Pengsart W, Tongkrajang N, Whangviboonkij N, Sarasombath PT, Kulkeaw K.	Parasit Vectors. 2022 Jun 27;15(1):232. doi: 10.1186/s13071-022-05306-7.	Pengsart W	Parasit Vectors	2022	2022-06-27	PMC9235117		10.1186/s13071-022-05306-7
35740156	Antiamoebic Properties of Laboratory and Clinically Used Drugs against Naegleria fowleri and Balamuthia mandrillaris	Siddiqui R, Mungroo MR, Anuar TS, Alharbi AM, Alfahemi H, Elmoselhi AB, Khan NA.	Antibiotics (Basel). 2022 May 31;11(6):749. doi: 10.3390/antibiotics11060749.	Siddiqui R	Antibiotics (Basel)	2022	2022-06-24	PMC9220410		10.3390/antibiotics11060749
35660958	Pathogenic free-living amoebae from water sources in Cape Verde	Sousa-Ramos D, Reyes-Batlle M, Bellini NK, Rodríguez-Expósito RL, Martín-Real C, Piñero JE, Lorenzo-Morales J.	Parasitol Res. 2022 Aug;121(8):2399-2404. doi: 10.1007/s00436-022-07563-y. Epub 2022 Jun 4.	Sousa-Ramos D	Parasitol Res	2022	2022-06-06	PMC9279231		10.1007/s00436-022-07563-y
35514134	Treatment of Cutaneous Balamuthia mandrillaris Infection With Diminazene Aceturate: A Report of 4 Cases	Wang L, Li B, Zhao T, Wang L, Jian Z, Cheng W, Chen J, Li C, Wang G, Gao T.	Clin Infect Dis. 2022 Oct 29;75(9):1637-1640. doi: 10.1093/cid/ciac356.	Wang L	Clin Infect Dis	2022	2022-05-06			10.1093/cid/ciac356
35165936	An autopsy case of granulomatous amebic encephalitis caused by Balamuthia mandrillaris involving prior amebic dermatitis	Maehara T, Mizuno T, Tokoro M, Hara T, Tomita Y, Makioka K, Motegi SI, Yamazaki A, Matsumura N, Nobusawa S, Yokoo H.	Neuropathology. 2022 Jun;42(3):190-196. doi: 10.1111/neup.12798. Epub 2022 Feb 14.	Maehara T	Neuropathology	2022	2022-02-15	PMC9546287		10.1111/neup.12798
35069540	Encephalomyelitis Caused by Balamuthia mandrillaris in a Woman With Breast Cancer: A Case Report and Review of the Literature	Hu J, Zhang Y, Yu Y, Yu H, Guo S, Shi D, He J, Hu C, Yang J, Fang X, Xiao Y.	Front Immunol. 2022 Jan 5;12:768065. doi: 10.3389/fimmu.2021.768065. eCollection 2021.	Hu J	Front Immunol	2022	2022-01-24	PMC8766823		10.3389/fimmu.2021.768065
35059659	Cutaneous balamuthiasis: A clinicopathological study	Alvarez P, Torres-Cabala C, Gotuzzo E, Bravo F.	JAAD Int. 2022 Jan 10;6:51-58. doi: 10.1016/j.jdin.2021.11.005. eCollection 2022 Mar.	Alvarez P	JAAD Int	2022	2022-01-21	PMC8760460		10.1016/j.jdin.2021.11.005
35032997	A patient with granulomatous amoebic encephalitis caused by Balamuthia mandrillaris survived with two excisions and medication	Peng L, Zhou Q, Wu Y, Cao X, Lv Z, Su M, Yu Y, Huang W.	BMC Infect Dis. 2022 Jan 15;22(1):54. doi: 10.1186/s12879-021-07020-8.	Peng L	BMC Infect Dis	2022	2022-01-16	PMC8760828		10.1186/s12879-021-07020-8
34954104	A case of fatal amoebic encephalitis caused by Balamuthia mandrillaris, China	Ai J, Zhang H, Yu S, Li J, Chen S, Zhang W, Mao R.	Infect Genet Evol. 2022 Jan;97:105190. doi: 10.1016/j.meegid.2021.105190. Epub 2021 Dec 22.	Ai J	Infect Genet Evol	2022	2021-12-26			10.1016/j.meegid.2021.105190
34909298	Rapidly Progressive Granulomatous Amoebic Encephalitis in a Diabetic Individual	Paudel AC, Patel N, Quang J, Casella C, Sigal A, Parajuli P, Oladunjoye O, Oke IO, Khanal S, Bhattarai K.	Cureus. 2021 Nov 7;13(11):e19336. doi: 10.7759/cureus.19336. eCollection 2021 Nov.	Paudel AC	Cureus	2021	2021-12-15	PMC8653863		10.7759/cureus.19336
34862343	Successful Treatment of a Balamuthia mandrillaris Cerebral Abscess in a Pediatric Patient With Complete Surgical Resection and Antimicrobial Therapy	Cuoco JA, Klein BJ, LeBel DP, Faulhaber J, Apfel LS, Witcher MR.	Pediatr Infect Dis J. 2022 Feb 1;41(2):e54-e57. doi: 10.1097/INF.0000000000003418.	Cuoco JA	Pediatr Infect Dis J	2022	2021-12-04			10.1097/INF.0000000000003418
34838200	Facial Balamuthia mandrillaris infection with neurological involvement in an immunocompetent child	Zhang Z, Liang J, Wei R, Feng X, Wang L, Wang L, Zhao P, Yu H, Gu Y, Yao Z.	Lancet Infect Dis. 2022 Mar;22(3):e93-e100. doi: 10.1016/S1473-3099(21)00334-0. Epub 2021 Nov 24.	Zhang Z	Lancet Infect Dis	2022	2021-11-28			10.1016/S1473-3099(21)00334-0
34737367	The transcriptome of Balamuthia mandrillaris trophozoites for structure-guided drug design	Phan IQ, Rice CA, Craig J, Noorai RE, McDonald JR, Subramanian S, Tillery L, Barrett LK, Shankar V, Morris JC, Van Voorhis WC, Kyle DE, Myler PJ.	Sci Rep. 2021 Nov 4;11(1):21664. doi: 10.1038/s41598-021-99903-8.	Phan IQ	Sci Rep	2021	2021-11-05	PMC8569187		10.1038/s41598-021-99903-8
34635613	Diagnosis of Balamuthia mandrillaris Encephalitis by Thymine-Adenine Cloning Using Universal Eukaryotic Primers	Kim JY, Yi MH, Kim M, Yeom JS, Yoo HD, Kim SM, Yong TS.	Ann Lab Med. 2022 Mar 1;42(2):196-202. doi: 10.3343/alm.2022.42.2.196.	Kim JY	Ann Lab Med	2022	2021-10-12	PMC8548236		10.3343/alm.2022.42.2.196
34627183	The application of shotgun metagenomics to the diagnosis of granulomatous amoebic encephalitis due to Balamuthia mandrillaris: a case report	Hirakata S, Sakiyama Y, Yoshimura A, Ikeda M, Takahata K, Tashiro Y, Yoshimura M, Arata H, Yonezawa H, Kirishima M, Higashi M, Hatanaka M, Kanekura T, Yagita K, Matsuura E, Takashima H.	BMC Neurol. 2021 Oct 9;21(1):392. doi: 10.1186/s12883-021-02418-y.	Hirakata S	BMC Neurol	2021	2021-10-10	PMC8501540		10.1186/s12883-021-02418-y
34602025	Opportunistic free-living amoebal pathogens	Mungroo MR, Khan NA, Maciver S, Siddiqui R.	Pathog Glob Health. 2022 Mar;116(2):70-84. doi: 10.1080/20477724.2021.1985892. Epub 2021 Oct 2.	Mungroo MR	Pathog Glob Health	2022	2021-10-04	PMC8933017		10.1080/20477724.2021.1985892
34189033	Balamuthia mandrillaris encephalitis in an uncontrolled diabetic patient	Mani V, Hudgins E.	IDCases. 2021 Jun 8;25:e01174. doi: 10.1016/j.idcr.2021.e01174. eCollection 2021.	Mani V	IDCases	2021	2021-06-30	PMC8217696		10.1016/j.idcr.2021.e01174
34133896	Infections Caused by Free-Living Amoebae	Kofman A, Guarner J.	J Clin Microbiol. 2022 Jan 19;60(1):e0022821. doi: 10.1128/JCM.00228-21. Epub 2021 Jun 16.	Kofman A	J Clin Microbiol	2022	2021-06-16	PMC8769735		10.1128/JCM.00228-21
34027644	Fulminant Disseminating Fatal Granulomatous Amebic Encephalitis: The First Case Report in an Immunocompetent Patient in South Korea	Lee JY, Yu IK, Kim SM, Kim JH, Kim HY.	Yonsei Med J. 2021 Jun;62(6):563-567. doi: 10.3349/ymj.2021.62.6.563.	Lee JY	Yonsei Med J	2021	2021-05-24	PMC8149926		10.3349/ymj.2021.62.6.563
34007751	Rapid Cerebral Edema and Herniation in a 65-Year-Old Man With Balamuthia Mandrillaris	Zwillman M, Nguyen AT, Organek N, Kobiessi ZA, Kodali S, Immanuel KE.	Cureus. 2021 Apr 15;13(4):e14498. doi: 10.7759/cureus.14498.	Zwillman M	Cureus	2021	2021-05-19	PMC8121121		10.7759/cureus.14498
33887622	Balamuthia mandrillaris encephalitis in a child: case report and literature review	Yi Z, Zhong J, Wu H, Li X, Chen Y, Chen H, Yang Y, Yu X.	Diagn Microbiol Infect Dis. 2021 Aug;100(4):115180. doi: 10.1016/j.diagmicrobio.2020.115180. Epub 2020 Aug 21.	Yi Z	Diagn Microbiol Infect Dis	2021	2021-04-22			10.1016/j.diagmicrobio.2020.115180
33720845	Case Report: Encephalitis Caused by Balamuthia mandrillaris in a 3-Year-Old Iranian Girl	Safavi M, Mehrtash V, Habibi Z, Mohammadpour M, Haghi Ashtiani MT, Sotoudeh Anvari M, Zaresharifi N, Shafizadeh M, Jafarzadeh B.	Am J Trop Med Hyg. 2021 Mar 15;104(5):1836-1840. doi: 10.4269/ajtmh.20-1257.	Safavi M	Am J Trop Med Hyg	2021	2021-03-15	PMC8103465		10.4269/ajtmh.20-1257
33048025	Balamuthia mandrillaris infection in China: a retrospective report of 28 cases	Wang L, Cheng W, Li B, Jian Z, Qi X, Sun D, Gao J, Lu X, Yang Y, Lin K, Lu C, Chen J, Li C, Wang G, Gao T.	Emerg Microbes Infect. 2020 Dec;9(1):2348-2357. doi: 10.1080/22221751.2020.1835447.	Wang L	Emerg Microbes Infect	2020	2020-10-13	PMC7599003		10.1080/22221751.2020.1835447
33012571	[First case report of the Balamuthia mandrillaris in the Camaná district of Arequipa, Peru]	Suyo-Prieto F, Núñez J, Guzmán K, Mostajo F, de Amat F, Ruiz M, Postigo M, Cabello-Vílchez AM.	Rev Argent Microbiol. 2021 Apr-Jun;53(2):129-134. doi: 10.1016/j.ram.2020.05.002. Epub 2020 Oct 2.	Suyo-Prieto F	Rev Argent Microbiol	2021	2020-10-05			10.1016/j.ram.2020.05.002
32983486	A Japanese case of amoebic meningoencephalitis initially diagnosed by cerebrospinal fluid cytology	Aoki R, Sakakima T, Ohashi A, Niwa R, Matsuyama M, Etori F, Watanabe N, Yagita K, Tanaka T.	Clin Case Rep. 2020 Jul 15;8(9):1728-1734. doi: 10.1002/ccr3.2953. eCollection 2020 Sep.	Aoki R	Clin Case Rep	2020	2020-09-28	PMC7495867		10.1002/ccr3.2953
32920664	Diagnostic evaluation of fatal Balamuthia mandrillaris meningoencephalitis in a captive Bornean orangutan (Pongo pygmaeus) with identification of potential environmental source and evidence of chronic exposure	Hawkins SJ, Struthers JD, Phair K, Ali IKM, Roy S, Mull B, West G.	Primates. 2021 Jan;62(1):51-61. doi: 10.1007/s10329-020-00860-z. Epub 2020 Sep 12.	Hawkins SJ	Primates	2021	2020-09-13			10.1007/s10329-020-00860-z
32715017	Rapid, Noninvasive Diagnosis of Balamuthia mandrillaris Encephalitis by a Plasma-Based Next-Generation Sequencing Test	Kalyatanda G, Rand K, Lindner MS, Hong DK, Sait Albayram M, Gregory J, Kresak J, Ibne KMA, Cope JR, Roy S, Gary JM, Reddy V, Ahmed AA.	Open Forum Infect Dis. 2020 Jun 1;7(7):ofaa189. doi: 10.1093/ofid/ofaa189. eCollection 2020 Jul.	Kalyatanda G	Open Forum Infect Dis	2020	2020-07-28	PMC7371414		10.1093/ofid/ofaa189
32653069	A rare cause of left-sided weakness in an elderly woman: amoebic encephalitis	Pan D, Bridges LR, du Parcq J, Mahadeva U, Roy S, Ali IKM, Cosgrove CA, Chiodini PL, Zhang L.	Lancet. 2020 Jul 11;396(10244):e1. doi: 10.1016/S0140-6736(20)31365-9.	Pan D	Lancet	2020	2020-07-13			10.1016/S0140-6736(20)31365-9
32196500	Identification of anisomycin, prodigiosin and obatoclax as compounds with broad-spectrum anti-parasitic activity	Ehrenkaufer G, Li P, Stebbins EE, Kangussu-Marcolino MM, Debnath A, White CV, Moser MS, DeRisi J, Gisselberg J, Yeh E, Wang SC, Company AH, Monti L, Caffrey CR, Huston CD, Wang B, Singh U.	PLoS Negl Trop Dis. 2020 Mar 20;14(3):e0008150. doi: 10.1371/journal.pntd.0008150. eCollection 2020 Mar.	Ehrenkaufer G	PLoS Negl Trop Dis	2020	2020-03-21	PMC7112225		10.1371/journal.pntd.0008150
31960093	Identification of T3 and T4 Genotypes of Acanthamoeba sp. in Dust Samples Isolated from Air Conditioning Equipment of Public Hospital of Ituiutaba-MG	Fonseca JDG, Gómez-Hernández C, Barbosa CG, Rezende-Oliveira K.	Curr Microbiol. 2020 May;77(5):890-895. doi: 10.1007/s00284-019-01869-4. Epub 2020 Jan 20.	Fonseca JDG	Curr Microbiol	2020	2020-01-22			10.1007/s00284-019-01869-4
31864199	A homogeneously enhancing mass evolving into multiple hemorrhagic and necrotic lesions in amoebic encephalitis with necrotizing vasculitis	Suzuki T, Okamoto K, Genkai N, Kakita A, Abe H.	Clin Imaging. 2020 Mar;60(1):48-52. doi: 10.1016/j.clinimag.2019.10.015. Epub 2019 Nov 28.	Suzuki T	Clin Imaging	2020	2019-12-22			10.1016/j.clinimag.2019.10.015
31773473	Acanthamoeba spp. and Balamuthia mandrillaris leading to fatal granulomatous amebic encephalitis	Lee DC, Fiester SE, Madeline LA, Fulcher JW, Ward ME, Schammel CM, Hakimi RK.	Forensic Sci Med Pathol. 2020 Mar;16(1):171-176. doi: 10.1007/s12024-019-00202-6. Epub 2019 Nov 26.	Lee DC	Forensic Sci Med Pathol	2020	2019-11-28			10.1007/s12024-019-00202-6
31758593	Fatal granulomatous amoebic encephalitis due to free-living amoebae in two boys in two different hospitals in Lima, Perú	Cabello-Vílchez AM, Chura-Araujo MA, Anicama Lima WE, Vela C, Asencio AY, García H, Del Carmen Garaycochea M, Náquira C, Rojas E, Martínez DY.	Neuropathology. 2020 Apr;40(2):180-184. doi: 10.1111/neup.12617. Epub 2019 Nov 22.	Cabello-Vílchez AM	Neuropathology	2020	2019-11-24			10.1111/neup.12617
31711180	Balamuthia mandrillaris-Related Primary Amoebic Encephalitis in China Diagnosed by Next Generation Sequencing and a Review of the Literature	Yang Y, Hu X, Min L, Dong X, Guan Y.	Lab Med. 2020 Mar 10;51(2):e20-e26. doi: 10.1093/labmed/lmz079.	Yang Y	Lab Med	2020	2019-11-12			10.1093/labmed/lmz079
31685961	Emerging infections: mimickers of common patterns seen in dermatopathology	Bravo FG.	Mod Pathol. 2020 Jan;33(Suppl 1):118-127. doi: 10.1038/s41379-019-0399-1. Epub 2019 Nov 4.	Bravo FG	Mod Pathol	2020	2019-11-06			10.1038/s41379-019-0399-1
31612822	Nanoparticle-Mediated Drug Delivery: Blood-Brain Barrier as the Main Obstacle to Treating Infectious Diseases in CNS	Gondim BLC, da Silva Catarino J, de Sousa MAD, de Oliveira Silva M, Lemes MR, de Carvalho-Costa TM, de Lima Nascimento TR, Machado JR, Rodrigues V, Oliveira CJF, Cançado Castellano LR, da Silva MV.	Curr Pharm Des. 2019;25(37):3983-3996. doi: 10.2174/1381612825666191014171354.	Gondim BLC	Curr Pharm Des	2019	2019-10-16			10.2174/1381612825666191014171354
31243796	Pathogenic free-living amoebic encephalitis in Japan	Hara T, Yagita K, Sugita Y.	Neuropathology. 2019 Aug;39(4):251-258. doi: 10.1111/neup.12582. Epub 2019 Jun 26.	Hara T	Neuropathology	2019	2019-06-28			10.1111/neup.12582
31121998	Amoebic Encephalitis Caused by Balamuthia mandrillaris	Kum SJ, Lee HW, Jung HR, Choe M, Kim SP.	J Pathol Transl Med. 2019 Sep;53(5):327-331. doi: 10.4132/jptm.2019.05.14. Epub 2019 May 24.	Kum SJ	J Pathol Transl Med	2019	2019-05-25	PMC6755651		10.4132/jptm.2019.05.14
31014865	Canine amoebic meningoencephalitis due to Balamuthia mandrillaris	Chien RC, Telford CR, Roy S, Ali IKM, Shieh WJ, Confer AW.	Vet Parasitol Reg Stud Reports. 2018 Aug;13:156-159. doi: 10.1016/j.vprsr.2018.06.003. Epub 2018 Jun 12.	Chien RC	Vet Parasitol Reg Stud Reports	2018	2019-04-25			10.1016/j.vprsr.2018.06.003
30961516	"Proposals for Amendments in the Diagnosis and Treatment of Encephalitis caused by Free-living Amoebae"	Baig AM.	Infect Disord Drug Targets. 2020;20(2):115-121. doi: 10.2174/1871526519666190405170601.	Baig AM	Infect Disord Drug Targets	2020	2019-04-10			10.2174/1871526519666190405170601
30473531	Report: Effect of macrophage alone or primed with cytokines on Balamuthia mandrillaris interactions with human brain microvascular endothelial cells in vitro	Matin A, Nawaz S, Jung SY.	Pak J Pharm Sci. 2018 Nov;31(6):2553-2559.	Matin A	Pak J Pharm Sci	2018	2018-11-27
30377287	Functional Assessment of 2,177 U.S. and International Drugs Identifies the Quinoline Nitroxoline as a Potent Amoebicidal Agent against the Pathogen Balamuthia mandrillaris	Laurie MT, White CV, Retallack H, Wu W, Moser MS, Sakanari JA, Ang K, Wilson C, Arkin MR, DeRisi JL.	mBio. 2018 Oct 30;9(5):e02051-18. doi: 10.1128/mBio.02051-18.	Laurie MT	mBio	2018	2018-11-01	PMC6212833		10.1128/mBio.02051-18
30243910	Fatal Balamuthia mandrillaris brain infection associated with improper nasal lavage	Piper KJ, Foster H, Susanto D, Maree CL, Thornton SD, Cobbs CS.	Int J Infect Dis. 2018 Dec;77:18-22. doi: 10.1016/j.ijid.2018.09.013. Epub 2018 Sep 20.	Piper KJ	Int J Infect Dis	2018	2018-09-24			10.1016/j.ijid.2018.09.013
30175737	Fatal Amoebic Meningoencephalitis Caused by Balamuthia mandrillaris in a Sarcoidosis Patient	Tarai B, Agarwal P, Krishnamoorthi S, Mewara A, Khurana S.	Jpn J Infect Dis. 2018 Nov 22;71(6):474-476. doi: 10.7883/yoken.JJID.2018.179. Epub 2018 Aug 31.	Tarai B	Jpn J Infect Dis	2018	2018-09-04			10.7883/yoken.JJID.2018.179
30149693	Importance of Theranostics in Rare Brain-Eating Amoebae Infections	Anwar A, Siddiqui R, Khan NA.	ACS Chem Neurosci. 2019 Jan 16;10(1):6-12. doi: 10.1021/acschemneuro.8b00321. Epub 2018 Sep 10.	Anwar A	ACS Chem Neurosci	2019	2018-08-29			10.1021/acschemneuro.8b00321
29961176	First report of the isolation of Balamuthia mandrillaris in the northern region of Japan	Yamanouchi K, Arima H, Sakamoto Y, Kanto K, Kasai K, Ito K, Inaba T.	Parasitol Res. 2018 Sep;117(9):2895-2900. doi: 10.1007/s00436-018-5980-x. Epub 2018 Jun 30.	Yamanouchi K	Parasitol Res	2018	2018-07-02	PMC6105249		10.1007/s00436-018-5980-x
29675682	Development of nanoparticle-assisted PCR assay in the rapid detection of brain-eating amoebae	Gabriel S, Rasheed AK, Siddiqui R, Appaturi JN, Fen LB, Khan NA.	Parasitol Res. 2018 Jun;117(6):1801-1811. doi: 10.1007/s00436-018-5864-0. Epub 2018 Apr 20.	Gabriel S	Parasitol Res	2018	2018-04-21			10.1007/s00436-018-5864-0
29469695	Cutaneous Balamuthia mandrillaris infection as a precursor to Balamuthia amoebic encephalitis (BAE) in a healthy 84-year-old Californian	Lehmer LM, Ulibarri GE, Ragsdale BD, Kunkle J.	Dermatol Online J. 2017 Jul 15;23(7):13030/qt8c8720qm.	Lehmer LM	Dermatol Online J	2017	2018-02-23
29321406	An Acute Case of Granulomatous Amoebic Encephalitis-Balamuthia mandrillaris Infection	Takei K, Toyoshima M, Nakamura M, Sato M, Shimizu H, Inoue C, Shimizu Y, Yagita K.	Intern Med. 2018 May 1;57(9):1313-1316. doi: 10.2169/internalmedicine.0011-17. Epub 2018 Jan 11.	Takei K	Intern Med	2018	2018-01-12	PMC5980817		10.2169/internalmedicine.0011-17
29096002	Balamuthia mandrillaris Granulomatous Amebic Encephalitis With Renal Dissemination in a Previously Healthy Child: Case Report and Review of the Pediatric Literature	Shehab KW, Aboul-Nasr K, Elliott SP.	J Pediatric Infect Dis Soc. 2018 Aug 17;7(3):e163-e168. doi: 10.1093/jpids/pix089.	Shehab KW	J Pediatric Infect Dis Soc	2018	2017-11-03			10.1093/jpids/pix089
28404683	Brain-Eating Amoebae: Predilection Sites in the Brain and Disease Outcome	Ong TYY, Khan NA, Siddiqui R.	J Clin Microbiol. 2017 Jul;55(7):1989-1997. doi: 10.1128/JCM.02300-16. Epub 2017 Apr 12.	Ong TYY	J Clin Microbiol	2017	2017-04-14	PMC5483900		10.1128/JCM.02300-16
28348755	A Balamuthia survivor	Vollmer ME, Glaser C.	JMM Case Rep. 2016 Jun 28;3(3):e005031. doi: 10.1099/jmmcr.0.005031. eCollection 2016 Jun.	Vollmer ME	JMM Case Rep	2016	2017-03-29	PMC5330223		10.1099/jmmcr.0.005031
27525400	[Investigation of potentially pathogenic free-living amoebae and their in vivo pathogenicity in water supplies of Turkey]	Yazar S, Gürbüz E, Sönmez MF, Çetinkaya Ü, Kuk S.	Mikrobiyol Bul. 2016 Jul;50(3):449-59. doi: 10.5578/mb.27898.	Yazar S	Mikrobiyol Bul	2016	2016-08-16			10.5578/mb.27898
27358357	Transmission of Balamuthia mandrillaris by Organ Transplantation	Farnon EC, Kokko KE, Budge PJ, Mbaeyi C, Lutterloh EC, Qvarnstrom Y, da Silva AJ, Shieh WJ, Roy SL, Paddock CD, Sriram R, Zaki SR, Visvesvara GS, Kuehnert MJ; Balamuthia Transplant Investigation Teams; Weiss J, Komatsu K, Manch R, Ramos A, Echeverria L, Moore A, Zakowski P, Kittleson M, Kobashigawa J, Yoder J, Beach M, Mahle W, Kanter K, Geraghty PJ, Navarro E, Hahn C, Fujita S, Stinson J, Tracht…	Clin Infect Dis. 2016 Oct 1;63(7):878-888. doi: 10.1093/cid/ciw422. Epub 2016 Jun 28.	Farnon EC	Clin Infect Dis	2016	2016-07-01			10.1093/cid/ciw422
27251900	Centrofacial Balamuthiasis: case report of a rare cutaneous amebic infection	Chang OH, Liu F, Knopp E, Muehlenbachs A, Cope JR, Ali I, Thompson R, George E.	J Cutan Pathol. 2016 Oct;43(10):892-7. doi: 10.1111/cup.12748. Epub 2016 Jul 12.	Chang OH	J Cutan Pathol	2016	2016-06-03	PMC5033676	NIHMS793828	10.1111/cup.12748
27078644	Isolation and identification of Acanthamoeba spp. from thermal swimming pools and spas in Southern Brazil	Fabres LF, Rosa Dos Santos SP, Benitez LB, Rott MB.	Acta Parasitol. 2016 Mar;61(2):221-7. doi: 10.1515/ap-2016-0031.	Fabres LF	Acta Parasitol	2016	2016-04-15			10.1515/ap-2016-0031
26799111	Amoebic meningoencephalitis and disseminated infection caused by Balamuthia mandrillaris in a Western lowland gorilla (Gorilla gorilla gorilla)	Gjeltema JL, Troan B, Muehlenbachs A, Liu L, Da Silva AJ, Qvarnstrom Y, Tobias JR, Loomis MR, De Voe RS.	J Am Vet Med Assoc. 2016 Feb 1;248(3):315-21. doi: 10.2460/javma.248.3.315.	Gjeltema JL	J Am Vet Med Assoc	2016	2016-01-23			10.2460/javma.248.3.315
26755000	Fatal granulomatous amoebic encephalitis caused by Acanthamoeba in a newly diagnosed patient with systemic lupus erythematosus	Thamtam VK, Uppin MS, Pyal A, Kaul S, Rani JY, Sundaram C.	Neurol India. 2016 Jan-Feb;64(1):101-4. doi: 10.4103/0028-3886.173662.	Thamtam VK	Neurol India	2016	2016-01-13			10.4103/0028-3886.173662
26620704	Clinical metagenomic identification of Balamuthia mandrillaris encephalitis and assembly of the draft genome: the continuing case for reference genome sequencing	Greninger AL, Messacar K, Dunnebacke T, Naccache SN, Federman S, Bouquet J, Mirsky D, Nomura Y, Yagi S, Glaser C, Vollmer M, Press CA, Kleinschmidt-DeMasters BK, Dominguez SR, Chiu CY.	Genome Med. 2015 Dec 1;7:113. doi: 10.1186/s13073-015-0235-2.	Greninger AL	Genome Med	2015	2015-12-02	PMC4665321		10.1186/s13073-015-0235-2
26517637	Amoebic encephalitis in a farmer	Kobayashi S, Tsukadaira A, Kobayashi S, Izumiyama S, Yoon HS.	Pathology. 2015 Dec;47(7):720-2. doi: 10.1097/PAT.0000000000000331.	Kobayashi S	Pathology	2015	2015-10-31			10.1097/PAT.0000000000000331
26468147	Isolation of Balamuthia mandrillaris from soil samples in North-Western Iran	Niyyati M, Karamati SA, Lorenzo Morales J, Lasjerdi Z.	Parasitol Res. 2016 Feb;115(2):541-5. doi: 10.1007/s00436-015-4770-y.	Niyyati M	Parasitol Res	2016	2015-10-16			10.1007/s00436-015-4770-y
26329128	Assessment of blood-brain barrier penetration of miltefosine used to treat a fatal case of granulomatous amebic encephalitis possibly caused by an unusual Balamuthia mandrillaris strain	Roy SL, Atkins JT, Gennuso R, Kofos D, Sriram RR, Dorlo TP, Hayes T, Qvarnstrom Y, Kucerova Z, Guglielmo BJ, Visvesvara GS.	Parasitol Res. 2015 Dec;114(12):4431-9. doi: 10.1007/s00436-015-4684-8. Epub 2015 Sep 2.	Roy SL	Parasitol Res	2015	2015-09-03	PMC4676568	NIHMS737047	10.1007/s00436-015-4684-8
26290222	Diagnosing Balamuthia mandrillaris Encephalitis With Metagenomic Deep Sequencing	Wilson MR, Shanbhag NM, Reid MJ, Singhal NS, Gelfand JM, Sample HA, Benkli B, O'Donovan BD, Ali IK, Keating MK, Dunnebacke TH, Wood MD, Bollen A, DeRisi JL.	Ann Neurol. 2015 Nov;78(5):722-30. doi: 10.1002/ana.24499. Epub 2015 Aug 24.	Wilson MR	Ann Neurol	2015	2015-08-21	PMC4624031	NIHMS714084	10.1002/ana.24499
26276705	A proposed cascade of vascular events leading to granulomatous amoebic encephalitis	Baig AM, Khan NA.	Microb Pathog. 2015 Nov;88:48-51. doi: 10.1016/j.micpath.2015.08.005. Epub 2015 Aug 11.	Baig AM	Microb Pathog	2015	2015-08-16			10.1016/j.micpath.2015.08.005
26135864	Disseminated Balamuthia mandrillaris Infection	Schafer KR, Shah N, Almira-Suarez MI, Reese JM, Hoke GM, Mandell JW, Roy SL, Visvesvara G.	J Clin Microbiol. 2015 Sep;53(9):3072-6. doi: 10.1128/JCM.01549-15. Epub 2015 Jul 1.	Schafer KR	J Clin Microbiol	2015	2015-07-03	PMC4540941		10.1128/JCM.01549-15
25930186	Pathogenesis of amoebic encephalitis: Are the amoebae being credited to an 'inside job' done by the host immune response?	Baig AM.	Acta Trop. 2015 Aug;148:72-6. doi: 10.1016/j.actatropica.2015.04.022. Epub 2015 Apr 27.	Baig AM	Acta Trop	2015	2015-05-02			10.1016/j.actatropica.2015.04.022
25897644	Fatal Balamuthia mandrillaris Meningoencephalitis in the Netherlands after Travel to The Gambia	van der Beek NA, van Tienen C, de Haan JE, Roelfsema J, Wismans PJ, van Genderen PJ, Tanghe HL, Verdijk RM, Titulaer MJ, van Hellemond JJ.	Emerg Infect Dis. 2015 May;21(5):896-8. doi: 10.3201/eid2105.141325.	van der Beek NA	Emerg Infect Dis	2015	2015-04-22	PMC4412220		10.3201/eid2105.141325
25865989	Emergence of Balamuthia mandrillaris meningoencephalitis in India	Khurana S, Hallur V, Goyal MK, Sehgal R, Radotra BD.	Indian J Med Microbiol. 2015 Apr-Jun;33(2):298-300. doi: 10.4103/0255-0857.154887.	Khurana S	Indian J Med Microbiol	2015	2015-04-14			10.4103/0255-0857.154887
25734132	Fatal Granulomatous Amebic Encephalitis Due to Balamuthia mandrillaris in New Mexico: A Case Report	Pindyck TN, Dvorscak LE, Hart BL, Palestine MD, Gallant JE, Allen SE, SantaCruz KS.	Open Forum Infect Dis. 2014 Aug 16;1(2):ofu062. doi: 10.1093/ofid/ofu062. eCollection 2014 Sep.	Pindyck TN	Open Forum Infect Dis	2014	2015-03-04	PMC4281802		10.1093/ofid/ofu062
25709948	Balamuthia mandrillaris: Morphology, biology, and virulence	Siddiqui R, Khan NA.	Trop Parasitol. 2015 Jan-Jun;5(1):15-22. doi: 10.4103/2229-5070.149888.	Siddiqui R	Trop Parasitol	2015	2015-02-25	PMC4326988		10.4103/2229-5070.149888
25363468	Resistance to intranasal infection with Balamuthia mandrillaris amebae is T-cell dependent	Kiderlen AF, Radam E, Laube U, Martínez AJ.	J Eukaryot Microbiol. 2015 Jan-Feb;62(1):26-33. doi: 10.1111/jeu.12189. Epub 2014 Nov 27.	Kiderlen AF	J Eukaryot Microbiol	2015	2014-11-04			10.1111/jeu.12189
25361026	Central nervous system infection in an immunocompetent Mexican child	Tello-Zavala MC, Bravo-Oro A, Falcón-Escobedo R.	Pediatr Infect Dis J. 2014 Sep;33(9):991, 995-6. doi: 10.1097/INF.0000000000000379.	Tello-Zavala MC	Pediatr Infect Dis J	2014	2014-11-01			10.1097/INF.0000000000000379
25239626	Granulomatous amoebic encephalitis: ghost response of an immunocompromised host?	Baig AM.	J Med Microbiol. 2014 Dec;63(Pt 12):1763-1766. doi: 10.1099/jmm.0.081315-0. Epub 2014 Sep 19.	Baig AM	J Med Microbiol	2014	2014-09-21			10.1099/jmm.0.081315-0
25186798	An autopsy case of Balamuthia mandrillaris amoebic encephalitis, a rare emerging infectious disease, with a brief review of the cases reported in Japan	Itoh K, Yagita K, Nozaki T, Katano H, Hasegawa H, Matsuo K, Hosokawa Y, Tando S, Fushiki S.	Neuropathology. 2015 Feb;35(1):64-9. doi: 10.1111/neup.12151. Epub 2014 Sep 3.	Itoh K	Neuropathology	2015	2014-09-05			10.1111/neup.12151
25148201	Encephalitis caused by pathogens transmitted through organ transplants, United States, 2002-2013	Basavaraju SV, Kuehnert MJ, Zaki SR, Sejvar JJ.	Emerg Infect Dis. 2014 Sep;20(9):1443-51. doi: 10.3201/eid2009.131332.	Basavaraju SV	Emerg Infect Dis	2014	2014-08-23	PMC4178385		10.3201/eid2009.131332
25134946	Isolation and molecular characterization of Acanthamoeba and Balamuthia mandrillaris from combination shower units in Costa Rica	Retana-Moreira L, Abrahams-Sandí E, Cabello-Vílchez AM, Reyes-Batlle M, Valladares B, Martínez-Carretero E, Piñero JE, Lorenzo-Morales J.	Parasitol Res. 2014 Nov;113(11):4117-22. doi: 10.1007/s00436-014-4083-6. Epub 2014 Aug 19.	Retana-Moreira L	Parasitol Res	2014	2014-08-20			10.1007/s00436-014-4083-6
25041405	Atomic force microscopic imaging of Acanthamoeba castellanii and Balamuthia mandrillaris trophozoites and cysts	Aqeel Y, Siddiqui R, Ateeq M, Raza Shah M, Kulsoom H, Khan NA.	J Eukaryot Microbiol. 2015 Jan-Feb;62(1):85-94. doi: 10.1111/jeu.12147. Epub 2014 Sep 3.	Aqeel Y	J Eukaryot Microbiol	2015	2014-07-22			10.1111/jeu.12147
24858923	Balamuthia mandrillaris in South America: an emerging potential hidden pathogen in Perú	Cabello-Vílchez AM, Rodríguez-Zaragoza S, Piñero J, Valladares B, Lorenzo-Morales J.	Exp Parasitol. 2014 Nov;145 Suppl:S10-9. doi: 10.1016/j.exppara.2014.05.007. Epub 2014 May 21.	Cabello-Vílchez AM	Exp Parasitol	2014	2014-05-27			10.1016/j.exppara.2014.05.007
24781021	The isolation of Balamuthia mandrillaris from environmental sources from Peru	Cabello-Vílchez AM, Reyes-Batlle M, Montalbán-Sandoval E, Martín-Navarro CM, López-Arencibia A, Elias-Letts R, Guerra H, Gotuzzo E, Martínez-Carretero E, Piñero JE, Maciver SK, Valladares B, Lorenzo-Morales J.	Parasitol Res. 2014 Jul;113(7):2509-13. doi: 10.1007/s00436-014-3900-2. Epub 2014 Apr 30.	Cabello-Vílchez AM	Parasitol Res	2014	2014-05-01			10.1007/s00436-014-3900-2
26624913	Balamuthia mandrillaris Encephalitis: Survival of a Child With Severe Meningoencephalitis and Review of the Literature	Moriarty P, Burke C, McCrossin D, Campbell R, Cherian S, Shahab MS, Visvesvara GS, Nourse C.	J Pediatric Infect Dis Soc. 2014 Mar;3(1):e4-9. doi: 10.1093/jpids/pit033. Epub 2013 Jul 3.	Moriarty P	J Pediatric Infect Dis Soc	2014	2015-12-02			10.1093/jpids/pit033
24421953	Balamuthia mandrillaris meningoencephalitis associated with solid organ transplantation--review of cases	LaFleur M, Joyner D, Schlakman B, Orozco-Castillo L, Khan M.	J Radiol Case Rep. 2013 Sep 1;7(9):9-18. doi: 10.3941/jrcr.v7i9.1356. eCollection 2013 Sep.	LaFleur M	J Radiol Case Rep	2013	2014-01-15	PMC3888185		10.3941/jrcr.v7i9.1356
24200005	A year long study of the presence of free living amoeba in Spain	Magnet A, Fenoy S, Galván AL, Izquierdo F, Rueda C, Fernandez Vadillo C, Del Aguila C.	Water Res. 2013 Dec 1;47(19):6966-72. doi: 10.1016/j.watres.2013.09.065. Epub 2013 Oct 22.	Magnet A	Water Res	2013	2013-11-09			10.1016/j.watres.2013.09.065
23988231	Is Balamuthia mandrillaris a public health concern worldwide?	Lorenzo-Morales J, Cabello-Vílchez AM, Martín-Navarro CM, Martínez-Carretero E, Piñero JE, Valladares B.	Trends Parasitol. 2013 Oct;29(10):483-8. doi: 10.1016/j.pt.2013.07.009. Epub 2013 Aug 26.	Lorenzo-Morales J	Trends Parasitol	2013	2013-08-31			10.1016/j.pt.2013.07.009
23869955	The in vitro efficacy of antimicrobial agents against the pathogenic free-living amoeba Balamuthia mandrillaris	Ahmad AF, Heaselgrave W, Andrew PW, Kilvington S.	J Eukaryot Microbiol. 2013 Sep-Oct;60(5):539-43. doi: 10.1111/jeu.12062. Epub 2013 Jul 19.	Ahmad AF	J Eukaryot Microbiol	2013	2013-07-23			10.1111/jeu.12062
23864745	Fatal Balamuthia amebic encephalitis in a healthy child: a case report with review of survival cases	Krasaelap A, Prechawit S, Chansaenroj J, Punyahotra P, Puthanakit T, Chomtho K, Shuangshoti S, Amornfa J, Poovorawan Y.	Korean J Parasitol. 2013 Jun;51(3):335-41. doi: 10.3347/kjp.2013.51.3.335. Epub 2013 Jun 30.	Krasaelap A	Korean J Parasitol	2013	2013-07-19	PMC3712108		10.3347/kjp.2013.51.3.335
23790262	Balamuthia mandrillaris: in vitro interactions with selected protozoa and algae	Tapia JL, Torres BN, Visvesvara GS.	J Eukaryot Microbiol. 2013 Sep-Oct;60(5):448-54. doi: 10.1111/jeu.12052. Epub 2013 Jun 21.	Tapia JL	J Eukaryot Microbiol	2013	2013-06-25			10.1111/jeu.12052
23669391	In vitro efficacies of clinically available drugs against growth and viability of an Acanthamoeba castellanii keratitis isolate belonging to the T4 genotype	Baig AM, Iqbal J, Khan NA.	Antimicrob Agents Chemother. 2013 Aug;57(8):3561-7. doi: 10.1128/AAC.00299-13. Epub 2013 May 13.	Baig AM	Antimicrob Agents Chemother	2013	2013-05-15	PMC3719691		10.1128/AAC.00299-13
23346945	Killing the dead: chemotherapeutic strategies against free-living cyst-forming protists (Acanthamoeba sp. and Balamuthia mandrillaris)	Siddiqui R, Aqeel Y, Khan NA.	J Eukaryot Microbiol. 2013 May-Jun;60(3):291-7. doi: 10.1111/jeu.12026. Epub 2013 Jan 24.	Siddiqui R	J Eukaryot Microbiol	2013	2013-01-26			10.1111/jeu.12026
23046708	Parasitoses of the human central nervous system	Finsterer J, Auer H.	J Helminthol. 2013 Sep;87(3):257-70. doi: 10.1017/S0022149X12000600. Epub 2012 Oct 10.	Finsterer J	J Helminthol	2013	2012-10-11			10.1017/S0022149X12000600
22921039	Granulomatous encephalitis due to Balamuthia mandrillaris is not limited to immune-compromised patients	Phillips BC, Gokden M, Petersen E.	Clin Neurol Neurosurg. 2013 Jul;115(7):1102-4. doi: 10.1016/j.clineuro.2012.08.015. Epub 2012 Aug 22.	Phillips BC	Clin Neurol Neurosurg	2013	2012-08-28			10.1016/j.clineuro.2012.08.015
22662204	Metabolic profiling of the protozoan parasite Entamoeba invadens revealed activation of unpredicted pathway during encystation	Jeelani G, Sato D, Husain A, Escueta-de Cadiz A, Sugimoto M, Soga T, Suematsu M, Nozaki T.	PLoS One. 2012;7(5):e37740. doi: 10.1371/journal.pone.0037740. Epub 2012 May 25.	Jeelani G	PLoS One	2012	2012-06-05	PMC3360610		10.1371/journal.pone.0037740
22612511	Autopsy case of amebic granulomatous meningoencephalitis caused by Balamuthia mandrillaris in Japan	Bando Y, Takahashi T, Uehara H, Kagegi T, Nagahiro S, Izumi K.	Pathol Int. 2012 Jun;62(6):418-23. doi: 10.1111/j.1440-1827.2012.02816.x. Epub 2012 Apr 20.	Bando Y	Pathol Int	2012	2012-05-23			10.1111/j.1440-1827.2012.02816.x
22381294	Free-living amoebas: is it safe to go in the water?	Hall WA.	World Neurosurg. 2012 Dec;78(6):610-1. doi: 10.1016/j.wneu.2011.12.063. Epub 2011 Dec 17.	Hall WA	World Neurosurg	2012	2012-03-03			10.1016/j.wneu.2011.12.063
22170911	Balamuthia mandrillaris and Acanthamoeba amebic encephalitis with neurotoxoplasmosis coinfection in a patient with advanced HIV infection	Pietrucha-Dilanchian P, Chan JC, Castellano-Sanchez A, Hirzel A, Laowansiri P, Tuda C, Visvesvara GS, Qvarnstrom Y, Ratzan KR.	J Clin Microbiol. 2012 Mar;50(3):1128-31. doi: 10.1128/JCM.06252-11. Epub 2011 Dec 14.	Pietrucha-Dilanchian P	J Clin Microbiol	2012	2011-12-16	PMC3295102		10.1128/JCM.06252-11
22120559	Granulomatous amoebic encephalitis caused by Balamuthia mandrillaris in an immunocompetent girl	Stidd DA, Root B, Weinand ME, Anton R.	World Neurosurg. 2012 Dec;78(6):715.e7-12. doi: 10.1016/j.wneu.2011.10.040. Epub 2011 Nov 1.	Stidd DA	World Neurosurg	2012	2011-11-29			10.1016/j.wneu.2011.10.040
23761343	Potentially pathogenic free-living amoebae (FLA) isolated in Spanish wastewater treatment plants	García A, Goñi P, Clavel A, Lobez S, Fernandez MT, Ormad MP.	Environ Microbiol Rep. 2011 Oct;3(5):622-6. doi: 10.1111/j.1758-2229.2011.00271.x. Epub 2011 Aug 22.	García A	Environ Microbiol Rep	2011	2013-06-14			10.1111/j.1758-2229.2011.00271.x
21954652	The public health threat from Balamuthia mandrillaris in the southern United States	Diaz JH.	J La State Med Soc. 2011 Jul-Aug;163(4):197-204.	Diaz JH	J La State Med Soc	2011	2011-09-30
21946735	Granulomatous amoebic encephalitis caused by Balamuthia mandrillaris	Yamasaki K, Sugimoto T, Futami M, Moriyama T, Uehara H, Takeshima H, Moriguchi S, Marutsuka K, Asada Y.	Neurol Med Chir (Tokyo). 2011;51(9):667-70. doi: 10.2176/nmc.51.667.	Yamasaki K	Neurol Med Chir (Tokyo)	2011	2011-09-28			10.2176/nmc.51.667
21860010	Necrotizing granulomatous meningoencephalitis due to Balamuthia in an immunocompetent child	Ghosh PS, Ghosh D, Loddenkemper T, Prayson RA, Tekautz T, Sriram CS, Danziger-Isakov L.	Neurology. 2011 Aug 23;77(8):801-2. doi: 10.1212/WNL.0b013e31822b0100.	Ghosh PS	Neurology	2011	2011-08-24			10.1212/WNL.0b013e31822b0100
21723460	Balamuthia amebic meningoencephalitis and mycotic aneurysms in an infant	Hill CP, Damodaran O, Walsh P, Jevon GP, Blyth CC.	Pediatr Neurol. 2011 Jul;45(1):45-8. doi: 10.1016/j.pediatrneurol.2011.05.003.	Hill CP	Pediatr Neurol	2011	2011-07-05			10.1016/j.pediatrneurol.2011.05.003
21652212	Asymptomatic aneurysm of the cavernous and supraclinoid internal carotid artery in a patient with Balamuthia mandrillaris encephalitis	Orozco LD, Khan MA, Fratkin JD, Hanigan WC.	J Clin Neurosci. 2011 Aug;18(8):1118-20. doi: 10.1016/j.jocn.2010.11.033. Epub 2011 Jun 8.	Orozco LD	J Clin Neurosci	2011	2011-06-10			10.1016/j.jocn.2010.11.033
21619411	Neurosurgical intervention in the diagnosis and treatment of Balamuthia mandrillaris encephalitis	Orozco L, Hanigan W, Khan M, Fratkin J, Lee M.	J Neurosurg. 2011 Sep;115(3):636-40. doi: 10.3171/2011.4.JNS102057. Epub 2011 May 27.	Orozco L	J Neurosurg	2011	2011-05-31			10.3171/2011.4.JNS102057
21496054	Fatal Balamuthia mandrillaris infection in a gorilla - first case of balamuthiasis in Germany	Mätz-Rensing K, Kunze M, Zöller M, Roos C, Kiderlen AF, Ludwig C, Kaup FJ.	J Med Primatol. 2011 Dec;40(6):437-40. doi: 10.1111/j.1600-0684.2011.00479.x. Epub 2011 Apr 18.	Mätz-Rensing K	J Med Primatol	2011	2011-04-19			10.1111/j.1600-0684.2011.00479.x
21398024	A rare survivor of Balamuthia granulomatous encephalitis	Botterill E, Yip G.	Clin Neurol Neurosurg. 2011 Jul;113(6):499-502. doi: 10.1016/j.clineuro.2011.01.013. Epub 2011 Mar 12.	Botterill E	Clin Neurol Neurosurg	2011	2011-03-15			10.1016/j.clineuro.2011.01.013
21257931	Best cases from the AFIP: Balamuthia mandrillaris amebic meningoencephalitis	Combs FJ Jr, Erly WK, Valentino CM, Rance NE.	Radiographics. 2011 Jan-Feb;31(1):31-5. doi: 10.1148/rg.311105067.	Combs FJ Jr	Radiographics	2011	2011-01-25			10.1148/rg.311105067
21161275	Another case of canine amoebic meningoencephalitis--the challenges of reaching a rapid diagnosis	Hodge PJ, Kelers K, Gasser RB, Visvesvara GS, Martig S, Long SN.	Parasitol Res. 2011 Apr;108(4):1069-73. doi: 10.1007/s00436-010-2197-z. Epub 2010 Dec 14.	Hodge PJ	Parasitol Res	2011	2010-12-17			10.1007/s00436-010-2197-z
21149814	Granulomatous amoebic meningoencephalitis in an immunocompetent patient	Silva RA, Araújo Sde A, Avellar IF, Pittella JE, Oliveira JT, Christo PP.	Arch Neurol. 2010 Dec;67(12):1516-20. doi: 10.1001/archneurol.2010.309.	Silva RA	Arch Neurol	2010	2010-12-15			10.1001/archneurol.2010.309
21073255	Balamuthia mandrillaris brain abscess successfully treated with complete surgical excision and prolonged combination antimicrobial therapy	Doyle JS, Campbell E, Fuller A, Spelman DW, Cameron R, Malham G, Gin D, Lewin SR.	J Neurosurg. 2011 Feb;114(2):458-62. doi: 10.3171/2010.10.JNS10677. Epub 2010 Nov 12.	Doyle JS	J Neurosurg	2011	2010-11-16			10.3171/2010.10.JNS10677
20847722	Notes from the field: transplant-transmitted Balamuthia mandrillaris --- Arizona, 2010	Centers for Disease Control and Prevention (CDC).	MMWR Morb Mortal Wkly Rep. 2010 Sep 17;59(36):1182.	Centers for Disease Control and Prevention (CDC)	MMWR Morb Mortal Wkly Rep	2010	2010-09-18
20847719	Balamuthia mandrillaris transmitted through organ transplantation --- Mississippi, 2009	Centers for Disease Control and Prevention (CDC).	MMWR Morb Mortal Wkly Rep. 2010 Sep 17;59(36):1165-70.	Centers for Disease Control and Prevention (CDC)	MMWR Morb Mortal Wkly Rep	2010	2010-09-18
20550438	Successful treatment of Balamuthia mandrillaris amoebic infection with extensive neurological and cutaneous involvement	Martínez DY, Seas C, Bravo F, Legua P, Ramos C, Cabello AM, Gotuzzo E.	Clin Infect Dis. 2010 Jul 15;51(2):e7-11. doi: 10.1086/653609.	Martínez DY	Clin Infect Dis	2010	2010-06-17			10.1086/653609
19766634	Balamuthia mandrillaris: role of galactose in encystment and identification of potential inhibitory targets	Siddiqui R, Jarroll EL, Khan NA.	Exp Parasitol. 2010 Sep;126(1):22-7. doi: 10.1016/j.exppara.2009.09.013. Epub 2009 Sep 18.	Siddiqui R	Exp Parasitol	2010	2009-09-22			10.1016/j.exppara.2009.09.013
19657454	Diagnosis of infections caused by pathogenic free-living amoebae	da Rocha-Azevedo B, Tanowitz HB, Marciano-Cabral F.	Interdiscip Perspect Infect Dis. 2009;2009:251406. doi: 10.1155/2009/251406. Epub 2009 Aug 2.	da Rocha-Azevedo B	Interdiscip Perspect Infect Dis	2009	2009-08-07	PMC2719787		10.1155/2009/251406
19621290	A rare but fatal case of granulomatous amebic encephalitis with brain abscess: the first case reported from Turkey	Sarica FB, Tufan K, Cekinmez M, Erdoğan B, Altinörs MN.	Turk Neurosurg. 2009 Jul;19(3):256-9.	Sarica FB	Turk Neurosurg	2009	2009-07-22
21462548	Balamuthia mandrillaris: staining properties of cysts and trophozoites and the effect of 2,6-dichlorobenzonitrile and calcofluor white on encystment	Siddiqui R, Jarroll EL, Khan NA.	J Eukaryot Microbiol. 2009 Mar-Apr;56(2):136-41. doi: 10.1111/j.1550-7408.2009.00402.x.	Siddiqui R	J Eukaryot Microbiol	2009	2011-04-06			10.1111/j.1550-7408.2009.00402.x
19236272	Under the radar: balamuthia amebic encephalitis	Schuster FL, Yagi S, Gavali S, Michelson D, Raghavan R, Blomquist I, Glastonbury C, Bollen AW, Scharnhorst D, Reed SL, Kuriyama S, Visvesvara GS, Glaser CA.	Clin Infect Dis. 2009 Apr 1;48(7):879-87. doi: 10.1086/597260.	Schuster FL	Clin Infect Dis	2009	2009-02-25			10.1086/597260
19214576	The cyst wall carbohydrate composition of Balamuthia mandrillaris	Siddiqui R, Khan NA, Jarroll EL.	Parasitol Res. 2009 Jun;104(6):1439-43. doi: 10.1007/s00436-009-1346-8. Epub 2009 Feb 12.	Siddiqui R	Parasitol Res	2009	2009-02-14			10.1007/s00436-009-1346-8
19025354	Balamuthia mandrillaris meningoencephalitis in an immunocompromised patient. Case report	Kansagra AP, Menon JP, Yarbrough CK, Urbaniak K, Waters JD, Borys E, Jandial R.	J Neurosurg. 2009 Aug;111(2):301-5. doi: 10.3171/2008.9.JNS08718.	Kansagra AP	J Neurosurg	2009	2008-11-26			10.3171/2008.9.JNS08718
18978136	Protozoa in respiratory pathology: a review	Martínez-Girón R, Esteban JG, Ribas A, Doganci L.	Eur Respir J. 2008 Nov;32(5):1354-70. doi: 10.1183/09031936.00022008.	Martínez-Girón R	Eur Respir J	2008	2008-11-04			10.1183/09031936.00022008
18761612	Demonstration and partial characterization of ecto-ATPase in Balamuthia mandrillaris and its possible role in the host-cell interactions	Matin A, Khan NA.	Lett Appl Microbiol. 2008 Oct;47(4):348-54. doi: 10.1111/j.1472-765X.2008.02414.x.	Matin A	Lett Appl Microbiol	2008	2008-09-03			10.1111/j.1472-765X.2008.02414.x
18675522	Fatal granulomatous amoebic meningoencephalitis due to Balamuthia mandrillaris	Bodi I, Dutt N, Hampton T, Akbar N.	Pathol Res Pract. 2008;204(12):925-8. doi: 10.1016/j.prp.2008.06.005.	Bodi I	Pathol Res Pract	2008	2008-08-05			10.1016/j.prp.2008.06.005
18636064	Balamuthia amebic encephalitis--California, 1999-2007	Centers for Disease Control and Prevention (CDC).	MMWR Morb Mortal Wkly Rep. 2008 Jul 18;57(28):768-71.	Centers for Disease Control and Prevention (CDC)	MMWR Morb Mortal Wkly Rep	2008	2008-07-19
18349360	Balamuthia mandrillaris resistance to hostile conditions	Siddiqui R, Ortega-Rivas A, Khan NA.	J Med Microbiol. 2008 Apr;57(Pt 4):428-431. doi: 10.1099/jmm.0.47694-0.	Siddiqui R	J Med Microbiol	2008	2008-03-20			10.1099/jmm.0.47694-0
18344381	Fatal subacute necrotising brainstem encephalitis in a young man due to a rare parasitic (Balamuthia) infection	Prasad K, Bhatia R, Srivastava MV, Pardasani V, Garg A, Rishi A.	Pract Neurol. 2008 Apr;8(2):112-7. doi: 10.1136/jnnp.2007.142547.	Prasad K	Pract Neurol	2008	2008-03-18			10.1136/jnnp.2007.142547
18165529	Disseminated Balamuthia mandrillaris amoeba infection in an AIDS patient from Brazil	Silva-Vergara ML, Da Cunha Colombo ER, De Figueiredo Vissotto E, Silva AC, Chica JE, Etchebehere RM, Adad SJ.	Am J Trop Med Hyg. 2007 Dec;77(6):1096-8.	Silva-Vergara ML	Am J Trop Med Hyg	2007	2008-01-01
18022130	Fatal amebic encephalitis caused by Balamuthia mandrillaris in an immunocompetent host: a clinicopathological review of pathogenic free-living amebae in human hosts	Perez MT, Bush LM.	Ann Diagn Pathol. 2007 Dec;11(6):440-7. doi: 10.1016/j.anndiagpath.2006.04.003. Epub 2007 Jul 25.	Perez MT	Ann Diagn Pathol	2007	2007-11-21			10.1016/j.anndiagpath.2006.04.003
17932496	Histopathologic spectrum and immunohistochemical diagnosis of amebic meningoencephalitis	Guarner J, Bartlett J, Shieh WJ, Paddock CD, Visvesvara GS, Zaki SR.	Mod Pathol. 2007 Dec;20(12):1230-7. doi: 10.1038/modpathol.3800973. Epub 2007 Oct 12.	Guarner J	Mod Pathol	2007	2007-10-13			10.1038/modpathol.3800973
17913450	Balamuthia amoebic encephalitis: an emerging disease with fatal consequences	Siddiqui R, Khan NA.	Microb Pathog. 2008 Feb;44(2):89-97. doi: 10.1016/j.micpath.2007.06.008. Epub 2007 Sep 4.	Siddiqui R	Microb Pathog	2008	2007-10-05			10.1016/j.micpath.2007.06.008
17910691	The ameba Balamuthia mandrillaris feeds by entering into mammalian cells in culture	Dunnebacke TH.	J Eukaryot Microbiol. 2007 Sep-Oct;54(5):452-64. doi: 10.1111/j.1550-7408.2007.00286.x.	Dunnebacke TH	J Eukaryot Microbiol	2007	2007-10-04			10.1111/j.1550-7408.2007.00286.x
17875991	Effect of antimicrobial compounds on Balamuthia mandrillaris encystment and human brain microvascular endothelial cell cytopathogenicity	Siddiqui R, Matin A, Warhurst D, Stins M, Khan NA.	Antimicrob Agents Chemother. 2007 Dec;51(12):4471-3. doi: 10.1128/AAC.00373-07. Epub 2007 Sep 17.	Siddiqui R	Antimicrob Agents Chemother	2007	2007-09-19	PMC2168013		10.1128/AAC.00373-07
17644721	Balamuthia mandrillaris interactions with human brain microvascular endothelial cells in vitro	Matin A, Siddiqui R, Jung SY, Kim KS, Stins M, Khan NA.	J Med Microbiol. 2007 Aug;56(Pt 8):1110-1115. doi: 10.1099/jmm.0.47134-0.	Matin A	J Med Microbiol	2007	2007-07-24			10.1099/jmm.0.47134-0
17618553	Balamuthia mandrillaris amebic encephalitis	Perez MT, Bush LM.	Curr Infect Dis Rep. 2007 Jul;9(4):323-8. doi: 10.1007/s11908-007-0050-z.	Perez MT	Curr Infect Dis Rep	2007	2007-07-10			10.1007/s11908-007-0050-z
17254732	Identification of Acanthamoeba sp. in paraffin-embedded CNS tissue from an HIV+ individual by PCR	MacLean RC, Hafez N, Tripathi S, Childress CG, Ghatak NR, Marciano-Cabral F.	Diagn Microbiol Infect Dis. 2007 Mar;57(3):289-94. doi: 10.1016/j.diagmicrobio.2006.08.011. Epub 2007 Jan 23.	MacLean RC	Diagn Microbiol Infect Dis	2007	2007-01-27			10.1016/j.diagmicrobio.2006.08.011
17172508	The threat from Balamuthia mandrillaris	Maciver SK.	J Med Microbiol. 2007 Jan;56(Pt 1):1-3. doi: 10.1099/jmm.0.47011-0.	Maciver SK	J Med Microbiol	2007	2006-12-19			10.1099/jmm.0.47011-0
17033842	Multifocal Balamuthia mandrillaris infection in a dog in Australia	Finnin PJ, Visvesvara GS, Campbell BE, Fry DR, Gasser RB.	Parasitol Res. 2007 Jan;100(2):423-6. doi: 10.1007/s00436-006-0302-0. Epub 2006 Oct 11.	Finnin PJ	Parasitol Res	2007	2006-10-13			10.1007/s00436-006-0302-0
16901188	Granulomatous cutaneous centrofacial and meningocerebral amebiasis	Valverde J, Arrese JE, Piérard GE.	Am J Clin Dermatol. 2006;7(4):267-9. doi: 10.2165/00128071-200607040-00009.	Valverde J	Am J Clin Dermatol	2006	2006-08-12			10.2165/00128071-200607040-00009
16896497	[Granulomatous amoebic meningoencephalitis by Balamuthia mandrillaris: case report and literature review]	Cuevas P M, Smoje P G, Jofré M L, Ledermann D W, Noemí H I, Berwart C F, Latorre L JJ, González B S.	Rev Chilena Infectol. 2006 Sep;23(3):237-42. doi: 10.4067/s0716-10182006000300007. Epub 2006 Aug 4.	Cuevas P M	Rev Chilena Infectol	2006	2006-08-10			10.4067/s0716-10182006000300007
16896496	[Granulomatous amebic encephalitis caused by Balamuthia mandrillaris. First case diagnosed in Chile]	Oddó B D, Ciani A S, Vial C P.	Rev Chilena Infectol. 2006 Sep;23(3):232-6. Epub 2006 Aug 4.	Oddó B D	Rev Chilena Infectol	2006	2006-08-10
16847651	Evaluation of prokaryotic and eukaryotic cells as food source for Balamuthia mandrillaris	Matin A, Jeong SR, Faull J, Rivas AO, Khan NA.	Arch Microbiol. 2006 Oct;186(4):261-71. doi: 10.1007/s00203-006-0142-4. Epub 2006 Jul 18.	Matin A	Arch Microbiol	2006	2006-07-19			10.1007/s00203-006-0142-4
16825409	Diagnosis of first case of Balamuthia amoebic encephalitis in Portugal by immunofluorescence and PCR	Tavares M, Correia da Costa JM, Carpenter SS, Santos LA, Afonso C, Aguiar A, Pereira J, Cardoso AI, Schuster FL, Yagi S, Sriram R, Visvesvara GS.	J Clin Microbiol. 2006 Jul;44(7):2660-3. doi: 10.1128/JCM.00479-06.	Tavares M	J Clin Microbiol	2006	2006-07-11	PMC1489463		10.1128/JCM.00479-06
16706791	Balamuthia mandrillaris exhibits metalloprotease activities	Matin A, Stins M, Kim KS, Khan NA.	FEMS Immunol Med Microbiol. 2006 Jun;47(1):83-91. doi: 10.1111/j.1574-695X.2006.00065.x.	Matin A	FEMS Immunol Med Microbiol	2006	2006-05-19			10.1111/j.1574-695X.2006.00065.x
16638625	Naegleria fowleri-associated encephalitis in a cow from Costa Rica	Morales JA, Chaves AJ, Visvesvara GS, Dubey JP.	Vet Parasitol. 2006 Jun 30;139(1-3):221-3. doi: 10.1016/j.vetpar.2006.03.011. Epub 2006 Apr 25.	Morales JA	Vet Parasitol	2006	2006-04-28			10.1016/j.vetpar.2006.03.011
16586385	Detection of antibodies against free-living amoebae Balamuthia mandrillaris and Acanthamoeba species in a population of patients with encephalitis	Schuster FL, Honarmand S, Visvesvara GS, Glaser CA.	Clin Infect Dis. 2006 May 1;42(9):1260-5. doi: 10.1086/503037. Epub 2006 Mar 29.	Schuster FL	Clin Infect Dis	2006	2006-04-06			10.1086/503037
16579814	In-vitro activity of miltefosine and voriconazole on clinical isolates of free-living amebas: Balamuthia mandrillaris, Acanthamoeba spp., and Naegleria fowleri	Schuster FL, Guglielmo BJ, Visvesvara GS.	J Eukaryot Microbiol. 2006 Mar-Apr;53(2):121-6. doi: 10.1111/j.1550-7408.2005.00082.x.	Schuster FL	J Eukaryot Microbiol	2006	2006-04-04			10.1111/j.1550-7408.2005.00082.x
16170739	Neuroparasitic infections: cestodes, trematodes, and protozoans	Walker MD, Zunt JR.	Semin Neurol. 2005 Sep;25(3):262-77. doi: 10.1055/s-2005-917663.	Walker MD	Semin Neurol	2005	2005-09-20	PMC2683840	NIHMS109763	10.1055/s-2005-917663
16000434	Detection of Balamuthia mitochondrial 16S rRNA gene DNA in clinical specimens by PCR	Yagi S, Booton GC, Visvesvara GS, Schuster FL.	J Clin Microbiol. 2005 Jul;43(7):3192-7. doi: 10.1128/JCM.43.7.3192-3197.2005.	Yagi S	J Clin Microbiol	2005	2005-07-08	PMC1169170		10.1128/JCM.43.7.3192-3197.2005
15779245	September 2004: a 6-year-old girl with headache and stiff neck	Li Q, Yang XH, Qian J.	Brain Pathol. 2005 Jan;15(1):93-5. doi: 10.1111/j.1750-3639.2005.tb00109.x.	Li Q	Brain Pathol	2005	2005-03-23	PMC8095996		10.1111/j.1750-3639.2005.tb00109.x
15567581	Amebae and ciliated protozoa as causal agents of waterborne zoonotic disease	Schuster FL, Visvesvara GS.	Vet Parasitol. 2004 Dec 9;126(1-2):91-120. doi: 10.1016/j.vetpar.2004.09.019.	Schuster FL	Vet Parasitol	2004	2004-11-30			10.1016/j.vetpar.2004.09.019
15358823	Post-mortem culture of Balamuthia mandrillaris from the brain and cerebrospinal fluid of a case of granulomatous amoebic meningoencephalitis, using human brain microvascular endothelial cells	Jayasekera S, Sissons J, Tucker J, Rogers C, Nolder D, Warhurst D, Alsam S, White JML, Higgins EM, Khan NA.	J Med Microbiol. 2004 Oct;53(Pt 10):1007-1012. doi: 10.1099/jmm.0.45721-0.	Jayasekera S	J Med Microbiol	2004	2004-09-11			10.1099/jmm.0.45721-0
15347823	Disseminated infection with Balamuthia mandrillaris in a dog	Foreman O, Sykes J, Ball L, Yang N, De Cock H.	Vet Pathol. 2004 Sep;41(5):506-10. doi: 10.1354/vp.41-5-506.	Foreman O	Vet Pathol	2004	2004-09-07			10.1354/vp.41-5-506
15338290	Balamuthia mandrillaris, an opportunistic agent of granulomatous amebic encephalitis, infects the brain via the olfactory nerve pathway	Kiderlen AF, Laube U.	Parasitol Res. 2004 Sep;94(1):49-52. doi: 10.1007/s00436-004-1163-z. Epub 2004 Jul 30.	Kiderlen AF	Parasitol Res	2004	2004-09-01			10.1007/s00436-004-1163-z
15211011	Balamuthia mandrillaris meningoencephalitis: the first case in southeast Asia	Intalapaporn P, Suankratay C, Shuangshoti S, Phantumchinda K, Keelawat S, Wilde H.	Am J Trop Med Hyg. 2004 Jun;70(6):666-9.	Intalapaporn P	Am J Trop Med Hyg	2004	2004-06-24
15072770	Opportunistic amoebae: challenges in prophylaxis and treatment	Schuster FL, Visvesvara GS.	Drug Resist Updat. 2004 Feb;7(1):41-51. doi: 10.1016/j.drup.2004.01.002.	Schuster FL	Drug Resist Updat	2004	2004-04-10			10.1016/j.drup.2004.01.002
15043486	Balamuthia mandrillaris meningoencephalitis in an immunocompetent patient: an unusual clinical course and a favorable outcome	Jung S, Schelper RL, Visvesvara GS, Chang HT.	Arch Pathol Lab Med. 2004 Apr;128(4):466-8. doi: 10.5858/2004-128-466-BMMIAI.	Jung S	Arch Pathol Lab Med	2004	2004-03-27			10.5858/2004-128-466-BMMIAI
14726864	Fatal granulomatous amebic encephalitis caused by Balamuthia mandrillaris presenting as a skin lesion	Pritzker AS, Kim BK, Agrawal D, Southern PM Jr, Pandya AG.	J Am Acad Dermatol. 2004 Feb;50(2 Suppl):S38-41. doi: 10.1016/s0190-9622(03)02090-5.	Pritzker AS	J Am Acad Dermatol	2004	2004-01-17			10.1016/s0190-9622(03)02090-5
12416563	An autopsy case of amebic meningoencephalitis. The first Japanese case caused by Balamuthia mandrillaris	Shirabe T, Monobe Y, Visvesvara GS.	Neuropathology. 2002 Sep;22(3):213-7. doi: 10.1046/j.1440-1789.2002.00444.x.	Shirabe T	Neuropathology	2002	2002-11-06			10.1046/j.1440-1789.2002.00444.x
11901025	Balamuthia amebic encephalitis: radiographic and pathologic findings	Healy JF.	AJNR Am J Neuroradiol. 2002 Mar;23(3):486-9.	Healy JF	AJNR Am J Neuroradiol	2002	2002-03-20	PMC7975283
11897483	Pediatric granulomatous cerebral amebiasis: a delayed diagnosis	Galarza M, Cuccia V, Sosa FP, Monges JA.	Pediatr Neurol. 2002 Feb;26(2):153-6. doi: 10.1016/s0887-8994(01)00360-5.	Galarza M	Pediatr Neurol	2002	2002-03-19			10.1016/s0887-8994(01)00360-5
11866207	Pathologic findings in the adrenal glands of autopsied patients with acquired immunodeficiency syndrome	Rodrigues D, Reis M, Teixeira V, Silva-Vergara M, Filho DC, Adad S, Lazo J.	Pathol Res Pract. 2002;198(1):25-30. doi: 10.1078/0344-0338-00180.	Rodrigues D	Pathol Res Pract	2002	2002-02-28			10.1078/0344-0338-00180
10940434	Encephalitis due to a free-living amoeba (Balamuthia mandrillaris): case report with literature review	Deol I, Robledo L, Meza A, Visvesvara GS, Andrews RJ.	Surg Neurol. 2000 Jun;53(6):611-6. doi: 10.1016/s0090-3019(00)00232-9.	Deol I	Surg Neurol	2000	2000-08-15			10.1016/s0090-3019(00)00232-9
10927804	A case of Balamuthia mandrillaris meningoencephalitis	Katz JD, Ropper AH, Adelman L, Worthington M, Wade P.	Arch Neurol. 2000 Aug;57(8):1210-2. doi: 10.1001/archneur.57.8.1210.	Katz JD	Arch Neurol	2000	2000-08-06			10.1001/archneur.57.8.1210
10405422	Fluorescent oligonucleotide probes for clinical and environmental detection of Acanthamoeba and the T4 18S rRNA gene sequence type	Stothard DR, Hay J, Schroeder-Diedrich JM, Seal DV, Byers TJ.	J Clin Microbiol. 1999 Aug;37(8):2687-93. doi: 10.1128/JCM.37.8.2687-2693.1999.	Stothard DR	J Clin Microbiol	1999	1999-07-16	PMC85314		10.1128/JCM.37.8.2687-2693.1999
10088544	Amoeba angeitic lesions of the central nervous system in Balamuthia mandrilaris amoebiasis	Recavarren-Arce S, Velarde C, Gotuzzo E, Cabrera J.	Hum Pathol. 1999 Mar;30(3):269-73. doi: 10.1016/s0046-8177(99)90004-7.	Recavarren-Arce S	Hum Pathol	1999	1999-03-24			10.1016/s0046-8177(99)90004-7
9864851	Efficacy of novel antimicrobials against clinical isolates of opportunistic amebas	Schuster FL, Visvesvara GS.	J Eukaryot Microbiol. 1998 Nov-Dec;45(6):612-8. doi: 10.1111/j.1550-7408.1998.tb04557.x.	Schuster FL	J Eukaryot Microbiol	1998	1998-12-29			10.1111/j.1550-7408.1998.tb04557.x
9786532	Amebic meningoencephalitis caused by Balamuthia mandrillaris (leptomyxid ameba) in a horse	Kinde H, Visvesvara GS, Barr BC, Nordhausen RW, Chiu PH.	J Vet Diagn Invest. 1998 Oct;10(4):378-81. doi: 10.1177/104063879801000416.	Kinde H	J Vet Diagn Invest	1998	1998-10-24			10.1177/104063879801000416
9689651	Amebic encephalitis caused by Balamuthia mandrillaris in a Czech child: description of the first case from Europe	Kodet R, Nohýnková E, Tichý M, Soukup J, Visvesvara GS.	Pathol Res Pract. 1998;194(6):423-9. doi: 10.1016/S0344-0338(98)80033-2.	Kodet R	Pathol Res Pract	1998	1998-08-05			10.1016/S0344-0338(98)80033-2
9658480	[Central nervous system infection by free-living amebas: report of 3 Venezuelan cases]	Rodríguez R, Méndez O, Molina O, Luzardo G, Martínez AJ, Visvesvara GS, Cardozo J.	Rev Neurol. 1998 Jun;26(154):1005-8.	Rodríguez R	Rev Neurol	1998	1998-07-11
9431377	Amebic meningoencephalitis caused by Balamuthia mandrillaris: case report and review	Denney CF, Iragui VJ, Uber-Zak LD, Karpinski NC, Ziegler EJ, Visvesvara GS, Reed SL.	Clin Infect Dis. 1997 Dec;25(6):1354-8. doi: 10.1086/516141.	Denney CF	Clin Infect Dis	1997	1998-02-07			10.1086/516141
9251693	Fatal granulomatous amoebic encephalitis caused by Balamuthia mandrillaris	Reed RP, Cooke-Yarborough CM, Jaquiery AL, Grimwood K, Kemp AS, Su JC, Forsyth JR.	Med J Aust. 1997 Jul 21;167(2):82-4. doi: 10.5694/j.1326-5377.1997.tb138785.x.	Reed RP	Med J Aust	1997	1997-07-21			10.5694/j.1326-5377.1997.tb138785.x
9230787	Granulomatous amebic encephalitis due to Balamuthia mandrillaris (Leptomyxiidae): report of four cases from Mexico	Riestra-Castaneda JM, Riestra-Castaneda R, Gonzalez-Garrido AA, Pena Moreno P, Martinez AJ, Visvesvara GS, Jardon Careaga F, Oropeza de Alba JL, Gonzalez Cornejo S.	Am J Trop Med Hyg. 1997 Jun;56(6):603-7. doi: 10.4269/ajtmh.1997.56.603.	Riestra-Castaneda JM	Am J Trop Med Hyg	1997	1997-06-01			10.4269/ajtmh.1997.56.603
9163883	Primary amebic meningoencephalitis due to Naegleria fowleri in a South American tapir	Lozano-Alarcón F, Bradley GA, Houser BS, Visvesvara GS.	Vet Pathol. 1997 May;34(3):239-43. doi: 10.1177/030098589703400312.	Lozano-Alarcón F	Vet Pathol	1997	1997-05-01			10.1177/030098589703400312
9419041	Balamuthia mandrillaris meningoencephalitis presenting with acute hydrocephalus	Duke BJ, Tyson RW, DeBiasi R, Freeman JE, Winston KR.	Pediatr Neurosurg. 1997 Feb;26(2):107-11. doi: 10.1159/000121172.	Duke BJ	Pediatr Neurosurg	1997	1997-02-01			10.1159/000121172
9066963	Amoebic meningoencephalitis caused by Balamuthia mandrillaris in an orang utan	Canfield PJ, Vogelnest L, Cunningham MI, Visvesvara GS.	Aust Vet J. 1997 Feb;75(2):97-100. doi: 10.1111/j.1751-0813.1997.tb14165.x.	Canfield PJ	Aust Vet J	1997	1997-02-01			10.1111/j.1751-0813.1997.tb14165.x
9616966	[Human pathology caused by free-living amoebae]	Scaglia M.	Ann Ist Super Sanita. 1997;33(4):551-66.	Scaglia M	Ann Ist Super Sanita	1997	1997-01-01
9150541	Fatal infections with Balamuthia mandrillaris (a free-living amoeba) in gorillas and other Old World primates	Rideout BA, Gardiner CH, Stalis IH, Zuba JR, Hadfield T, Visvesvara GS.	Vet Pathol. 1997 Jan;34(1):15-22. doi: 10.1177/030098589703400103.	Rideout BA	Vet Pathol	1997	1997-01-01			10.1177/030098589703400103
9034567	Free-living, amphizoic and opportunistic amebas	Martinez AJ, Visvesvara GS.	Brain Pathol. 1997 Jan;7(1):583-98. doi: 10.1111/j.1750-3639.1997.tb01076.x.	Martinez AJ	Brain Pathol	1997	1997-01-01	PMC8098488		10.1111/j.1750-3639.1997.tb01076.x
8965096	Animal model Balamuthia mandrillaris CNS infection: contrast and comparison in immunodeficient and immunocompetent mice: a murine model of "granulomatous" amebic encephalitis	Janitschke K, Martínez AJ, Visvesvara GS, Schuster F.	J Neuropathol Exp Neurol. 1996 Jul;55(7):815-21.	Janitschke K	J Neuropathol Exp Neurol	1996	1996-07-01
21413280	Free-Living Amebas: Naegleria, Acanthamoeba and Balamuthia	Martinez AJ.	In: Baron S, editor. Medical Microbiology. 4th edition. Galveston (TX): University of Texas Medical Branch at Galveston; 1996. Chapter 81.	Martinez AJ	Medical Microbiology	1996	1996-01-01
8532431	Balamuthia mandrillaris: a newly recognized agent for amebic meningoencephalitis	Rowen JL, Doerr CA, Vogel H, Baker CJ.	Pediatr Infect Dis J. 1995 Aug;14(8):705-10.	Rowen JL	Pediatr Infect Dis J	1995	1995-08-01
8060431	Amebic meningoencephalitis caused by Balamuthia mandrillaris	Griesemer DA, Barton LL, Reese CM, Johnson PC, Gabrielsen JA, Talwar D, Visvesvara GS.	Pediatr Neurol. 1994 May;10(3):249-54. doi: 10.1016/0887-8994(94)90034-5.	Griesemer DA	Pediatr Neurol	1994	1994-05-01			10.1016/0887-8994(94)90034-5
8017178	Granulomatous amebic encephalitis: a review and report of a spontaneous case from Venezuela	Martínez AJ, Guerra AE, García-Tamayo J, Céspedes G, González-Alfonzo JE, Visvesvara GS.	Acta Neuropathol. 1994;87(4):430-4. doi: 10.1007/BF00313614.	Martínez AJ	Acta Neuropathol	1994	1994-01-01			10.1007/BF00313614
7802958	Ecology of free-living amoebae	Rodríguez-Zaragoza S.	Crit Rev Microbiol. 1994;20(3):225-41. doi: 10.3109/10408419409114556.	Rodríguez-Zaragoza S	Crit Rev Microbiol	1994	1994-01-01			10.3109/10408419409114556
8330028	Balamuthia mandrillaris, N. G., N. Sp., agent of amebic meningoencephalitis in humans and other animals	Visvesvara GS, Schuster FL, Martinez AJ.	J Eukaryot Microbiol. 1993 Jul-Aug;40(4):504-14. doi: 10.1111/j.1550-7408.1993.tb04943.x.	Visvesvara GS	J Eukaryot Microbiol	1993	1993-07-01			10.1111/j.1550-7408.1993.tb04943.x

## Sheet: Appendix 1 Table 2
Appendix 1 Table 2. Final results for systematic review of literature after filtering and adding cases not captured by initial review (168 cases)
PMID	Title	Authors	Citation	Publication Year	DOI	Exclusion Criteria	Resection Table	Biopsy Table
40730474	Relapsing granulomatous amoebic encephalitis	Chowdhury S, Priyanka Y, Agarwal A, Garg D, Garg A, Jangir H, Srivastava AK.	Pract Neurol. 2026 Mar 13;26(2):150-152. doi: 10.1136/pn-2025-004674.	2026	10.1136/pn-2025-004674	Acanthamoeba
26755000	Fatal granulomatous amoebic encephalitis caused by Acanthamoeba in a newly diagnosed patient with systemic lupus erythematosus	Thamtam VK, Uppin MS, Pyal A, Kaul S, Rani JY, Sundaram C.	Neurol India. 2016 Jan-Feb;64(1):101-4. doi: 10.4103/0028-3886.173662.	2016	10.4103/0028-3886.173662	Acanthamoeba
17254732	Identification of Acanthamoeba sp. in paraffin-embedded CNS tissue from an HIV+ individual by PCR	MacLean RC, Hafez N, Tripathi S, Childress CG, Ghatak NR, Marciano-Cabral F.	Diagn Microbiol Infect Dis. 2007 Mar;57(3):289-94. doi: 10.1016/j.diagmicrobio.2006.08.011. Epub 2007 Jan 23.	2007	10.1016/j.diagmicrobio.2006.08.011	Acanthamoeba
9419041	Balamuthia mandrillaris meningoencephalitis presenting with acute hydrocephalus	Duke BJ, Tyson RW, DeBiasi R, Freeman JE, Winston KR.	Pediatr Neurosurg. 1997 Feb;26(2):107-11. doi: 10.1159/000121172.	1997	10.1159/000121172	Article not available
9230787	Granulomatous amebic encephalitis due to Balamuthia mandrillaris (Leptomyxiidae): report of four cases from Mexico	Riestra-Castaneda JM, Riestra-Castaneda R, Gonzalez-Garrido AA, Pena Moreno P, Martinez AJ, Visvesvara GS, Jardon Careaga F, Oropeza de Alba JL, Gonzalez Cornejo S.	Am J Trop Med Hyg. 1997 Jun;56(6):603-7. doi: 10.4269/ajtmh.1997.56.603.	1997	10.4269/ajtmh.1997.56.603	Clinical information unclear
41396560	Free-Living Amoebae Infections: Case Reports Identified at a Reference Parasitology Laboratory in Argentina	Degese MF, Prieto MP, Nigro MG, Perazzo J, Pérez Garófalo M, Lemir G, Rivero MF, Alvero MC, Fonseca A, Bastin V, Carnevale S, Ledesma BA.	Acta Parasitol. 2025 Dec 15;70(6):240. doi: 10.1007/s11686-025-01198-6.	2025	10.1007/s11686-025-01198-6	Coinfection (1)		Biopsy (2)
36377799	Diagnosis of cutaneous Balamuthia mandrillaris infection via next-generation sequencing in a Chinese woman	Zheng J, Tan M, Chen J, Li C, Meng F, Wang L, Liao J.	J Eur Acad Dermatol Venereol. 2023 Mar;37(3):e355-e357. doi: 10.1111/jdv.18747. Epub 2022 Nov 24.	2023	10.1111/jdv.18747	Cutaneous disease only
35514134	Treatment of Cutaneous Balamuthia mandrillaris Infection With Diminazene Aceturate: A Report of 4 Cases	Wang L, Li B, Zhao T, Wang L, Jian Z, Cheng W, Chen J, Li C, Wang G, Gao T.	Clin Infect Dis. 2022 Oct 29;75(9):1637-1640. doi: 10.1093/cid/ciac356.	2022	10.1093/cid/ciac356	Cutaneous disease only
27251900	Centrofacial Balamuthiasis: case report of a rare cutaneous amebic infection	Chang OH, Liu F, Knopp E, Muehlenbachs A, Cope JR, Ali I, Thompson R, George E.	J Cutan Pathol. 2016 Oct;43(10):892-7. doi: 10.1111/cup.12748. Epub 2016 Jul 12.	2016	10.1111/cup.12748	Cutaneous disease only
21652212	Asymptomatic aneurysm of the cavernous and supraclinoid internal carotid artery in a patient with Balamuthia mandrillaris encephalitis	Orozco LD, Khan MA, Fratkin JD, Hanigan WC.	J Clin Neurosci. 2011 Aug;18(8):1118-20. doi: 10.1016/j.jocn.2010.11.033. Epub 2011 Jun 8.	2011	10.1016/j.jocn.2010.11.033	Duplicate
21619411	Neurosurgical intervention in the diagnosis and treatment of Balamuthia mandrillaris encephalitis	Orozco L, Hanigan W, Khan M, Fratkin J, Lee M.	J Neurosurg. 2011 Sep;115(3):636-40. doi: 10.3171/2011.4.JNS102057. Epub 2011 May 27.	2011	10.3171/2011.4.JNS102057	Duplicate
21398024	A rare survivor of Balamuthia granulomatous encephalitis	Botterill E, Yip G.	Clin Neurol Neurosurg. 2011 Jul;113(6):499-502. doi: 10.1016/j.clineuro.2011.01.013. Epub 2011 Mar 12.	2011	10.1016/j.clineuro.2011.01.013	Duplicate
21257931	Best cases from the AFIP: Balamuthia mandrillaris amebic meningoencephalitis	Combs FJ Jr, Erly WK, Valentino CM, Rance NE.	Radiographics. 2011 Jan-Feb;31(1):31-5. doi: 10.1148/rg.311105067.	2011	10.1148/rg.311105067	Duplicate
20847722	Notes from the field: transplant-transmitted Balamuthia mandrillaris --- Arizona, 2010	Centers for Disease Control and Prevention (CDC).	MMWR Morb Mortal Wkly Rep. 2010 Sep 17;59(36):1182.	2010		Duplicate
20847719	Balamuthia mandrillaris transmitted through organ transplantation --- Mississippi, 2009	Centers for Disease Control and Prevention (CDC).	MMWR Morb Mortal Wkly Rep. 2010 Sep 17;59(36):1165-70.	2010		Duplicate
22381294	Free-living amoebas: is it safe to go in the water?	Hall WA.	World Neurosurg. 2012 Dec;78(6):610-1. doi: 10.1016/j.wneu.2011.12.063. Epub 2011 Dec 17.	2012	10.1016/j.wneu.2011.12.063	Editorial
17172508	The threat from Balamuthia mandrillaris	Maciver SK.	J Med Microbiol. 2007 Jan;56(Pt 1):1-3. doi: 10.1099/jmm.0.47011-0.	2007	10.1099/jmm.0.47011-0	Editorial
29961176	First report of the isolation of Balamuthia mandrillaris in the northern region of Japan	Yamanouchi K, Arima H, Sakamoto Y, Kanto K, Kasai K, Ito K, Inaba T.	Parasitol Res. 2018 Sep;117(9):2895-2900. doi: 10.1007/s00436-018-5980-x. Epub 2018 Jun 30.	2018	10.1007/s00436-018-5980-x	Environmental samples
27078644	Isolation and identification of Acanthamoeba spp. from thermal swimming pools and spas in Southern Brazil	Fabres LF, Rosa Dos Santos SP, Benitez LB, Rott MB.	Acta Parasitol. 2016 Mar;61(2):221-7. doi: 10.1515/ap-2016-0031.	2016	10.1515/ap-2016-0031	Environmental samples
26468147	Isolation of Balamuthia mandrillaris from soil samples in North-Western Iran	Niyyati M, Karamati SA, Lorenzo Morales J, Lasjerdi Z.	Parasitol Res. 2016 Feb;115(2):541-5. doi: 10.1007/s00436-015-4770-y.	2016	10.1007/s00436-015-4770-y	Environmental samples
25134946	Isolation and molecular characterization of Acanthamoeba and Balamuthia mandrillaris from combination shower units in Costa Rica	Retana-Moreira L, Abrahams-Sandí E, Cabello-Vílchez AM, Reyes-Batlle M, Valladares B, Martínez-Carretero E, Piñero JE, Lorenzo-Morales J.	Parasitol Res. 2014 Nov;113(11):4117-22. doi: 10.1007/s00436-014-4083-6. Epub 2014 Aug 19.	2014	10.1007/s00436-014-4083-6	Environmental samples
24781021	The isolation of Balamuthia mandrillaris from environmental sources from Peru	Cabello-Vílchez AM, Reyes-Batlle M, Montalbán-Sandoval E, Martín-Navarro CM, López-Arencibia A, Elias-Letts R, Guerra H, Gotuzzo E, Martínez-Carretero E, Piñero JE, Maciver SK, Valladares B, Lorenzo-Morales J.	Parasitol Res. 2014 Jul;113(7):2509-13. doi: 10.1007/s00436-014-3900-2. Epub 2014 Apr 30.	2014	10.1007/s00436-014-3900-2	Environmental samples
9864851	Efficacy of novel antimicrobials against clinical isolates of opportunistic amebas	Schuster FL, Visvesvara GS.	J Eukaryot Microbiol. 1998 Nov-Dec;45(6):612-8. doi: 10.1111/j.1550-7408.1998.tb04557.x.	1998	10.1111/j.1550-7408.1998.tb04557.x	In vitro
41369562	Drug susceptibility of a clinical isolate of Balamuthia mandrillaris, a pathogenic free-living amoeba	Dubey P, Kobpornchai P, Tongkrajang N, Chaiyaloom S, Lu C, Rice CA, Kulkeaw K.	Antimicrob Agents Chemother. 2026 Jan 7;70(1):e0148225. doi: 10.1128/aac.01482-25. Epub 2025 Dec 10.	2026	10.1128/aac.01482-25	In vitro studies
38900784	Modelling amoebic brain infection caused by Balamuthia mandrillaris using a human cerebral organoid	Tongkrajang N, Kobpornchai P, Dubey P, Chaisri U, Kulkeaw K.	PLoS Negl Trop Dis. 2024 Jun 20;18(6):e0012274. doi: 10.1371/journal.pntd.0012274. eCollection 2024 Jun.	2024	10.1371/journal.pntd.0012274	In vitro studies
37024269	Azole and 5-nitroimidazole based nanoformulations are potential antiamoebic drug candidates against brain-eating amoebae	Akbar N, Hussain K, Khalid M, Siddiqui R, Shah MR, Khan NA.	J Appl Microbiol. 2023 Apr 3;134(4):lxad072. doi: 10.1093/jambio/lxad072.	2023	10.1093/jambio/lxad072	In vitro studies
35761411	Balamuthia mandrillaris trophozoites ingest human neuronal cells via a trogocytosis-independent mechanism	Pengsart W, Tongkrajang N, Whangviboonkij N, Sarasombath PT, Kulkeaw K.	Parasit Vectors. 2022 Jun 27;15(1):232. doi: 10.1186/s13071-022-05306-7.	2022	10.1186/s13071-022-05306-7	In vitro studies
32196500	Identification of anisomycin, prodigiosin and obatoclax as compounds with broad-spectrum anti-parasitic activity	Ehrenkaufer G, Li P, Stebbins EE, Kangussu-Marcolino MM, Debnath A, White CV, Moser MS, DeRisi J, Gisselberg J, Yeh E, Wang SC, Company AH, Monti L, Caffrey CR, Huston CD, Wang B, Singh U.	PLoS Negl Trop Dis. 2020 Mar 20;14(3):e0008150. doi: 10.1371/journal.pntd.0008150. eCollection 2020 Mar.	2020	10.1371/journal.pntd.0008150	In vitro studies
30377287	Functional Assessment of 2,177 U.S. and International Drugs Identifies the Quinoline Nitroxoline as a Potent Amoebicidal Agent against the Pathogen Balamuthia mandrillaris	Laurie MT, White CV, Retallack H, Wu W, Moser MS, Sakanari JA, Ang K, Wilson C, Arkin MR, DeRisi JL.	mBio. 2018 Oct 30;9(5):e02051-18. doi: 10.1128/mBio.02051-18.	2018	10.1128/mBio.02051-18	In vitro studies
29675682	Development of nanoparticle-assisted PCR assay in the rapid detection of brain-eating amoebae	Gabriel S, Rasheed AK, Siddiqui R, Appaturi JN, Fen LB, Khan NA.	Parasitol Res. 2018 Jun;117(6):1801-1811. doi: 10.1007/s00436-018-5864-0. Epub 2018 Apr 20.	2018	10.1007/s00436-018-5864-0	In vitro studies
23346945	Killing the dead: chemotherapeutic strategies against free-living cyst-forming protists (Acanthamoeba sp. and Balamuthia mandrillaris)	Siddiqui R, Aqeel Y, Khan NA.	J Eukaryot Microbiol. 2013 May-Jun;60(3):291-7. doi: 10.1111/jeu.12026. Epub 2013 Jan 24.	2013	10.1111/jeu.12026	In vitro studies
19766634	Balamuthia mandrillaris: role of galactose in encystment and identification of potential inhibitory targets	Siddiqui R, Jarroll EL, Khan NA.	Exp Parasitol. 2010 Sep;126(1):22-7. doi: 10.1016/j.exppara.2009.09.013. Epub 2009 Sep 18.	2010	10.1016/j.exppara.2009.09.013	In vitro studies
21462548	Balamuthia mandrillaris: staining properties of cysts and trophozoites and the effect of 2,6-dichlorobenzonitrile and calcofluor white on encystment	Siddiqui R, Jarroll EL, Khan NA.	J Eukaryot Microbiol. 2009 Mar-Apr;56(2):136-41. doi: 10.1111/j.1550-7408.2009.00402.x.	2009	10.1111/j.1550-7408.2009.00402.x	In vitro studies
18761612	Demonstration and partial characterization of ecto-ATPase in Balamuthia mandrillaris and its possible role in the host-cell interactions	Matin A, Khan NA.	Lett Appl Microbiol. 2008 Oct;47(4):348-54. doi: 10.1111/j.1472-765X.2008.02414.x.	2008	10.1111/j.1472-765X.2008.02414.x	In vitro studies
18349360	Balamuthia mandrillaris resistance to hostile conditions	Siddiqui R, Ortega-Rivas A, Khan NA.	J Med Microbiol. 2008 Apr;57(Pt 4):428-431. doi: 10.1099/jmm.0.47694-0.	2008	10.1099/jmm.0.47694-0	In vitro studies
17910691	The ameba Balamuthia mandrillaris feeds by entering into mammalian cells in culture	Dunnebacke TH.	J Eukaryot Microbiol. 2007 Sep-Oct;54(5):452-64. doi: 10.1111/j.1550-7408.2007.00286.x.	2007	10.1111/j.1550-7408.2007.00286.x	In vitro studies
17875991	Effect of antimicrobial compounds on Balamuthia mandrillaris encystment and human brain microvascular endothelial cell cytopathogenicity	Siddiqui R, Matin A, Warhurst D, Stins M, Khan NA.	Antimicrob Agents Chemother. 2007 Dec;51(12):4471-3. doi: 10.1128/AAC.00373-07. Epub 2007 Sep 17.	2007	10.1128/AAC.00373-07	In vitro studies
17644721	Balamuthia mandrillaris interactions with human brain microvascular endothelial cells in vitro	Matin A, Siddiqui R, Jung SY, Kim KS, Stins M, Khan NA.	J Med Microbiol. 2007 Aug;56(Pt 8):1110-1115. doi: 10.1099/jmm.0.47134-0.	2007	10.1099/jmm.0.47134-0	In vitro studies
16847651	Evaluation of prokaryotic and eukaryotic cells as food source for Balamuthia mandrillaris	Matin A, Jeong SR, Faull J, Rivas AO, Khan NA.	Arch Microbiol. 2006 Oct;186(4):261-71. doi: 10.1007/s00203-006-0142-4. Epub 2006 Jul 18.	2006	10.1007/s00203-006-0142-4	In vitro studies
16706791	Balamuthia mandrillaris exhibits metalloprotease activities	Matin A, Stins M, Kim KS, Khan NA.	FEMS Immunol Med Microbiol. 2006 Jun;47(1):83-91. doi: 10.1111/j.1574-695X.2006.00065.x.	2006	10.1111/j.1574-695X.2006.00065.x	In vitro studies
16579814	In-vitro activity of miltefosine and voriconazole on clinical isolates of free-living amebas: Balamuthia mandrillaris, Acanthamoeba spp., and Naegleria fowleri	Schuster FL, Guglielmo BJ, Visvesvara GS.	J Eukaryot Microbiol. 2006 Mar-Apr;53(2):121-6. doi: 10.1111/j.1550-7408.2005.00082.x.	2006	10.1111/j.1550-7408.2005.00082.x	In vitro studies
15358823	Post-mortem culture of Balamuthia mandrillaris from the brain and cerebrospinal fluid of a case of granulomatous amoebic meningoencephalitis, using human brain microvascular endothelial cells	Jayasekera S, Sissons J, Tucker J, Rogers C, Nolder D, Warhurst D, Alsam S, White JML, Higgins EM, Khan NA.	J Med Microbiol. 2004 Oct;53(Pt 10):1007-1012. doi: 10.1099/jmm.0.45721-0.	2004	10.1099/jmm.0.45721-0	In vitro studies
8330028	Balamuthia mandrillaris, N. G., N. Sp., agent of amebic meningoencephalitis in humans and other animals	Visvesvara GS, Schuster FL, Martinez AJ.	J Eukaryot Microbiol. 1993 Jul-Aug;40(4):504-14. doi: 10.1111/j.1550-7408.1993.tb04943.x.	1993	10.1111/j.1550-7408.1993.tb04943.x	In vitro studies
10405422	Fluorescent oligonucleotide probes for clinical and environmental detection of Acanthamoeba and the T4 18S rRNA gene sequence type	Stothard DR, Hay J, Schroeder-Diedrich JM, Seal DV, Byers TJ.	J Clin Microbiol. 1999 Aug;37(8):2687-93. doi: 10.1128/JCM.37.8.2687-2693.1999.	1999	10.1128/JCM.37.8.2687-2693.1999	In vitro studies, Acanthamoeba
15338290	Balamuthia mandrillaris, an opportunistic agent of granulomatous amebic encephalitis, infects the brain via the olfactory nerve pathway	Kiderlen AF, Laube U.	Parasitol Res. 2004 Sep;94(1):49-52. doi: 10.1007/s00436-004-1163-z. Epub 2004 Jul 30.	2004	10.1007/s00436-004-1163-z	Mouse studies
41392254	Hidden in Granulomatous Inflammation: Histopathologic Challenges of Cutaneous Balamuthia mandrillaris Infection-A Canadian Case Report	Vienneau N, MacDonald CA, Dulai M, Small LN, Rothrock AT, Vanderbeck K.	J Cutan Pathol. 2026 Apr;53(4):323-328. doi: 10.1111/cup.70038. Epub 2025 Dec 14.	2026	10.1111/cup.70038	No neurosurgical ante-mortem specimen
39699119	Balamuthia Mandrillaris Central Nervous System Vasculitis in an Immunocompetent Child: Case Report	Aboubechara JP, Kantamneni T, Pasao K.	J Child Neurol. 2025 May;40(5):366-370. doi: 10.1177/08830738241307058. Epub 2024 Dec 19.	2025	10.1177/08830738241307058	No neurosurgical ante-mortem specimen
38382768	Metagenomic next-generation sequencing for diagnosis of fatal Balamuthia amoebic encephalitis	Qin L, Xiang Y, Wu Z, Zhang H, Wu X, Chen Q.	Infect Genet Evol. 2024 Apr;119:105570. doi: 10.1016/j.meegid.2024.105570. Epub 2024 Feb 19.	2024	10.1016/j.meegid.2024.105570	No neurosurgical ante-mortem specimen
36041049	Balamuthia mandrillaris Granulomatous Amoebic Encephalitis: The First African Experience	Tootla HD, Eley BS, Enslin JMN, Frean JA, Hlela C, Kilborn TN, Moodley B, Peer S, Singh S, Nuttall JJC.	J Pediatric Infect Dis Soc. 2022 Dec 28;11(12):578-581. doi: 10.1093/jpids/piac096.	2022	10.1093/jpids/piac096	No neurosurgical ante-mortem specimen
35165936	An autopsy case of granulomatous amebic encephalitis caused by Balamuthia mandrillaris involving prior amebic dermatitis	Maehara T, Mizuno T, Tokoro M, Hara T, Tomita Y, Makioka K, Motegi SI, Yamazaki A, Matsumura N, Nobusawa S, Yokoo H.	Neuropathology. 2022 Jun;42(3):190-196. doi: 10.1111/neup.12798. Epub 2022 Feb 14.	2022	10.1111/neup.12798	No neurosurgical ante-mortem specimen
35069540	Encephalomyelitis Caused by Balamuthia mandrillaris in a Woman With Breast Cancer: A Case Report and Review of the Literature	Hu J, Zhang Y, Yu Y, Yu H, Guo S, Shi D, He J, Hu C, Yang J, Fang X, Xiao Y.	Front Immunol. 2022 Jan 5;12:768065. doi: 10.3389/fimmu.2021.768065. eCollection 2021.	2022	10.3389/fimmu.2021.768065	No neurosurgical ante-mortem specimen
34954104	A case of fatal amoebic encephalitis caused by Balamuthia mandrillaris, China	Ai J, Zhang H, Yu S, Li J, Chen S, Zhang W, Mao R.	Infect Genet Evol. 2022 Jan;97:105190. doi: 10.1016/j.meegid.2021.105190. Epub 2021 Dec 22.	2022	10.1016/j.meegid.2021.105190	No neurosurgical ante-mortem specimen
34838200	Facial Balamuthia mandrillaris infection with neurological involvement in an immunocompetent child	Zhang Z, Liang J, Wei R, Feng X, Wang L, Wang L, Zhao P, Yu H, Gu Y, Yao Z.	Lancet Infect Dis. 2022 Mar;22(3):e93-e100. doi: 10.1016/S1473-3099(21)00334-0. Epub 2021 Nov 24.	2022	10.1016/S1473-3099(21)00334-0	No neurosurgical ante-mortem specimen
33887622	Balamuthia mandrillaris encephalitis in a child: case report and literature review	Yi Z, Zhong J, Wu H, Li X, Chen Y, Chen H, Yang Y, Yu X.	Diagn Microbiol Infect Dis. 2021 Aug;100(4):115180. doi: 10.1016/j.diagmicrobio.2020.115180. Epub 2020 Aug 21.	2021	10.1016/j.diagmicrobio.2020.115180	No neurosurgical ante-mortem specimen
32653069	A rare cause of left-sided weakness in an elderly woman: amoebic encephalitis	Pan D, Bridges LR, du Parcq J, Mahadeva U, Roy S, Ali IKM, Cosgrove CA, Chiodini PL, Zhang L.	Lancet. 2020 Jul 11;396(10244):e1. doi: 10.1016/S0140-6736(20)31365-9.	2020	10.1016/S0140-6736(20)31365-9	No neurosurgical ante-mortem specimen
31773473	Acanthamoeba spp. and Balamuthia mandrillaris leading to fatal granulomatous amebic encephalitis	Lee DC, Fiester SE, Madeline LA, Fulcher JW, Ward ME, Schammel CM, Hakimi RK.	Forensic Sci Med Pathol. 2020 Mar;16(1):171-176. doi: 10.1007/s12024-019-00202-6. Epub 2019 Nov 26.	2020	10.1007/s12024-019-00202-6	No neurosurgical ante-mortem specimen
31711180	Balamuthia mandrillaris-Related Primary Amoebic Encephalitis in China Diagnosed by Next Generation Sequencing and a Review of the Literature	Yang Y, Hu X, Min L, Dong X, Guan Y.	Lab Med. 2020 Mar 10;51(2):e20-e26. doi: 10.1093/labmed/lmz079.	2020	10.1093/labmed/lmz079	No neurosurgical ante-mortem specimen
29321406	An Acute Case of Granulomatous Amoebic Encephalitis-Balamuthia mandrillaris Infection	Takei K, Toyoshima M, Nakamura M, Sato M, Shimizu H, Inoue C, Shimizu Y, Yagita K.	Intern Med. 2018 May 1;57(9):1313-1316. doi: 10.2169/internalmedicine.0011-17. Epub 2018 Jan 11.	2018	10.2169/internalmedicine.0011-17	No neurosurgical ante-mortem specimen
26135864	Disseminated Balamuthia mandrillaris Infection	Schafer KR, Shah N, Almira-Suarez MI, Reese JM, Hoke GM, Mandell JW, Roy SL, Visvesvara G.	J Clin Microbiol. 2015 Sep;53(9):3072-6. doi: 10.1128/JCM.01549-15. Epub 2015 Jul 1.	2015	10.1128/JCM.01549-15	No neurosurgical ante-mortem specimen
25897644	Fatal Balamuthia mandrillaris Meningoencephalitis in the Netherlands after Travel to The Gambia	van der Beek NA, van Tienen C, de Haan JE, Roelfsema J, Wismans PJ, van Genderen PJ, Tanghe HL, Verdijk RM, Titulaer MJ, van Hellemond JJ.	Emerg Infect Dis. 2015 May;21(5):896-8. doi: 10.3201/eid2105.141325.	2015	10.3201/eid2105.141325	No neurosurgical ante-mortem specimen
20550438	Successful treatment of Balamuthia mandrillaris amoebic infection with extensive neurological and cutaneous involvement	Martínez DY, Seas C, Bravo F, Legua P, Ramos C, Cabello AM, Gotuzzo E.	Clin Infect Dis. 2010 Jul 15;51(2):e7-11. doi: 10.1086/653609.	2010	10.1086/653609	No neurosurgical ante-mortem specimen
18675522	Fatal granulomatous amoebic meningoencephalitis due to Balamuthia mandrillaris	Bodi I, Dutt N, Hampton T, Akbar N.	Pathol Res Pract. 2008;204(12):925-8. doi: 10.1016/j.prp.2008.06.005.	2008	10.1016/j.prp.2008.06.005	No neurosurgical ante-mortem specimen
18344381	Fatal subacute necrotising brainstem encephalitis in a young man due to a rare parasitic (Balamuthia) infection	Prasad K, Bhatia R, Srivastava MV, Pardasani V, Garg A, Rishi A.	Pract Neurol. 2008 Apr;8(2):112-7. doi: 10.1136/jnnp.2007.142547.	2008	10.1136/jnnp.2007.142547	No neurosurgical ante-mortem specimen
18165529	Disseminated Balamuthia mandrillaris amoeba infection in an AIDS patient from Brazil	Silva-Vergara ML, Da Cunha Colombo ER, De Figueiredo Vissotto E, Silva AC, Chica JE, Etchebehere RM, Adad SJ.	Am J Trop Med Hyg. 2007 Dec;77(6):1096-8.	2007		No neurosurgical ante-mortem specimen
16901188	Granulomatous cutaneous centrofacial and meningocerebral amebiasis	Valverde J, Arrese JE, Piérard GE.	Am J Clin Dermatol. 2006;7(4):267-9. doi: 10.2165/00128071-200607040-00009.	2006	10.2165/00128071-200607040-00009	No neurosurgical ante-mortem specimen
15211011	Balamuthia mandrillaris meningoencephalitis: the first case in southeast Asia	Intalapaporn P, Suankratay C, Shuangshoti S, Phantumchinda K, Keelawat S, Wilde H.	Am J Trop Med Hyg. 2004 Jun;70(6):666-9.	2004		No neurosurgical ante-mortem specimen
14726864	Fatal granulomatous amebic encephalitis caused by Balamuthia mandrillaris presenting as a skin lesion	Pritzker AS, Kim BK, Agrawal D, Southern PM Jr, Pandya AG.	J Am Acad Dermatol. 2004 Feb;50(2 Suppl):S38-41. doi: 10.1016/s0190-9622(03)02090-5.	2004	10.1016/s0190-9622(03)02090-5	No neurosurgical ante-mortem specimen
12416563	An autopsy case of amebic meningoencephalitis. The first Japanese case caused by Balamuthia mandrillaris	Shirabe T, Monobe Y, Visvesvara GS.	Neuropathology. 2002 Sep;22(3):213-7. doi: 10.1046/j.1440-1789.2002.00444.x.	2002	10.1046/j.1440-1789.2002.00444.x	No neurosurgical ante-mortem specimen
41310532	Imaging findings of Balamuthia mandrillaris amoebic encephalitis in 2 cases with different prognosis and literature review	Chen Y, Zhang T, Lou H.	BMC Neurol. 2025 Nov 27;26(1):6. doi: 10.1186/s12883-025-04544-3.	2025	10.1186/s12883-025-04544-3	No neurosurgical ante-mortem specimen (1)	Resection (2)
25865989	Emergence of Balamuthia mandrillaris meningoencephalitis in India	Khurana S, Hallur V, Goyal MK, Sehgal R, Radotra BD.	Indian J Med Microbiol. 2015 Apr-Jun;33(2):298-300. doi: 10.4103/0255-0857.154887.	2015	10.4103/0255-0857.154887	No neurosurgical ante-mortem specimen (1)		Biopsy (2)
8060431	Amebic meningoencephalitis caused by Balamuthia mandrillaris	Griesemer DA, Barton LL, Reese CM, Johnson PC, Gabrielsen JA, Talwar D, Visvesvara GS.	Pediatr Neurol. 1994 May;10(3):249-54. doi: 10.1016/0887-8994(94)90034-5.	1994	10.1016/0887-8994(94)90034-5	No neurosurgical ante-mortem specimen (1)		Biopsy (2)
8017178	Granulomatous amebic encephalitis: a review and report of a spontaneous case from Venezuela	Martínez AJ, Guerra AE, García-Tamayo J, Céspedes G, González-Alfonzo JE, Visvesvara GS.	Acta Neuropathol. 1994;87(4):430-4. doi: 10.1007/BF00313614.	1994	10.1007/BF00313614	No neurosurgical ante-mortem specimen (1)
42055314	Successful treatment of balamuthia mandrillaris amebic encephalitis diagnosed by MetaCAP in China: A case report and review of 25 survival cases	Zhang Y, Xia J, Qiu Z, Tian S, Wang J, Ren X, Chen M.	Int J Infect Dis. 2026 Jul;168:108745. doi: 10.1016/j.ijid.2026.108745. Epub 2026 Apr 27.	2026	10.1016/j.ijid.2026.108745	No surgical intervention
36908206	Fatal balamuthosis in a Siberian tiger and a literature review of detection options for free-living amoebic infections in animals	Niedringhaus KD, Gordon M, Yabsley MJ, Gai J, Uzal FA, Woolard KD.	J Vet Diagn Invest. 2023 May;35(3):311-316. doi: 10.1177/10406387231160771. Epub 2023 Mar 12.	2023	10.1177/10406387231160771	Non-human study
17932496	Histopathologic spectrum and immunohistochemical diagnosis of amebic meningoencephalitis	Guarner J, Bartlett J, Shieh WJ, Paddock CD, Visvesvara GS, Zaki SR.	Mod Pathol. 2007 Dec;20(12):1230-7. doi: 10.1038/modpathol.3800973. Epub 2007 Oct 12.	2007	10.1038/modpathol.3800973	Pathology review / comparisons
22170911	Balamuthia mandrillaris and Acanthamoeba amebic encephalitis with neurotoxoplasmosis coinfection in a patient with advanced HIV infection	Pietrucha-Dilanchian P, Chan JC, Castellano-Sanchez A, Hirzel A, Laowansiri P, Tuda C, Visvesvara GS, Qvarnstrom Y, Ratzan KR.	J Clin Microbiol. 2012 Mar;50(3):1128-31. doi: 10.1128/JCM.06252-11. Epub 2011 Dec 14.	2012	10.1128/JCM.06252-11	Retracted
18978136	Protozoa in respiratory pathology: a review	Martínez-Girón R, Esteban JG, Ribas A, Doganci L.	Eur Respir J. 2008 Nov;32(5):1354-70. doi: 10.1183/09031936.00022008.	2008	10.1183/09031936.00022008	Revew only
30149693	Importance of Theranostics in Rare Brain-Eating Amoebae Infections	Anwar A, Siddiqui R, Khan NA.	ACS Chem Neurosci. 2019 Jan 16;10(1):6-12. doi: 10.1021/acschemneuro.8b00321. Epub 2018 Sep 10.	2019	10.1021/acschemneuro.8b00321	Review
17913450	Balamuthia amoebic encephalitis: an emerging disease with fatal consequences	Siddiqui R, Khan NA.	Microb Pathog. 2008 Feb;44(2):89-97. doi: 10.1016/j.micpath.2007.06.008. Epub 2007 Sep 4.	2008	10.1016/j.micpath.2007.06.008	Review
15072770	Opportunistic amoebae: challenges in prophylaxis and treatment	Schuster FL, Visvesvara GS.	Drug Resist Updat. 2004 Feb;7(1):41-51. doi: 10.1016/j.drup.2004.01.002.	2004	10.1016/j.drup.2004.01.002	Review
41287136	Balamuthia mandrillaris Encephalitis: Slow but Lethal March Towards the Brain	Siddiqui R, Maciver SK, Khan NA.	Pediatr Infect Dis J. 2026 Apr 1;45(4):e116-e117. doi: 10.1097/INF.0000000000005057. Epub 2025 Nov 25.	2026	10.1097/INF.0000000000005057	Review only
41260546	Balamuthia mandrillaris - a brief overview of the parasite causing encephalitis	Siddiqui R, Rizvi ZS, Maciver SK, Khan NA.	Microb Pathog. 2026 Jan;210:108195. doi: 10.1016/j.micpath.2025.108195. Epub 2025 Nov 17.	2026	10.1016/j.micpath.2025.108195	Review only
41469034	Warm-region parasites invasion in temperate climate countries	Kaszubski B, Sędzikowska A, Szymański O.	Ann Parasitol. 2025 Dec 31;71:127-143. doi: 10.17420/ap71.555.	2025	10.17420/ap71.555	Review only
37093056	Amebic encephalitis and meningoencephalitis: an update on epidemiology, diagnostic methods, and treatment	Haston JC, Cope JR.	Curr Opin Infect Dis. 2023 Jun 1;36(3):186-191. doi: 10.1097/QCO.0000000000000923. Epub 2023 Apr 10.	2023	10.1097/QCO.0000000000000923	Review only
36098909	Amebic infections of the central nervous system	Berger JR.	J Neurovirol. 2022 Dec;28(4-6):467-472. doi: 10.1007/s13365-022-01096-x. Epub 2022 Sep 13.	2022	10.1007/s13365-022-01096-x	Review only
35838101	Central nervous system infections caused by pathogenic free-living amoebae: An Indian perspective	Raju R, Khurana S, Mahadevan A, John DV.	Trop Biomed. 2022 Jun 1;39(2):265-280. doi: 10.47665/tb.39.2.017.	2022	10.47665/tb.39.2.017	Review only
34602025	Opportunistic free-living amoebal pathogens	Mungroo MR, Khan NA, Maciver S, Siddiqui R.	Pathog Glob Health. 2022 Mar;116(2):70-84. doi: 10.1080/20477724.2021.1985892. Epub 2021 Oct 2.	2022	10.1080/20477724.2021.1985892	Review only
34133896	Infections Caused by Free-Living Amoebae	Kofman A, Guarner J.	J Clin Microbiol. 2022 Jan 19;60(1):e0022821. doi: 10.1128/JCM.00228-21. Epub 2021 Jun 16.	2022	10.1128/JCM.00228-21	Review only
31685961	Emerging infections: mimickers of common patterns seen in dermatopathology	Bravo FG.	Mod Pathol. 2020 Jan;33(Suppl 1):118-127. doi: 10.1038/s41379-019-0399-1. Epub 2019 Nov 4.	2020	10.1038/s41379-019-0399-1	Review only
30961516	"Proposals for Amendments in the Diagnosis and Treatment of Encephalitis caused by Free-living Amoebae"	Baig AM.	Infect Disord Drug Targets. 2020;20(2):115-121. doi: 10.2174/1871526519666190405170601.	2020	10.2174/1871526519666190405170601	Review only
31612822	Nanoparticle-Mediated Drug Delivery: Blood-Brain Barrier as the Main Obstacle to Treating Infectious Diseases in CNS	Gondim BLC, da Silva Catarino J, de Sousa MAD, de Oliveira Silva M, Lemes MR, de Carvalho-Costa TM, de Lima Nascimento TR, Machado JR, Rodrigues V, Oliveira CJF, Cançado Castellano LR, da Silva MV.	Curr Pharm Des. 2019;25(37):3983-3996. doi: 10.2174/1381612825666191014171354.	2019	10.2174/1381612825666191014171354	Review only
31243796	Pathogenic free-living amoebic encephalitis in Japan	Hara T, Yagita K, Sugita Y.	Neuropathology. 2019 Aug;39(4):251-258. doi: 10.1111/neup.12582. Epub 2019 Jun 26.	2019	10.1111/neup.12582	Review only
28404683	Brain-Eating Amoebae: Predilection Sites in the Brain and Disease Outcome	Ong TYY, Khan NA, Siddiqui R.	J Clin Microbiol. 2017 Jul;55(7):1989-1997. doi: 10.1128/JCM.02300-16. Epub 2017 Apr 12.	2017	10.1128/JCM.02300-16	Review only
25930186	Pathogenesis of amoebic encephalitis: Are the amoebae being credited to an 'inside job' done by the host immune response?	Baig AM.	Acta Trop. 2015 Aug;148:72-6. doi: 10.1016/j.actatropica.2015.04.022. Epub 2015 Apr 27.	2015	10.1016/j.actatropica.2015.04.022	Review only
25239626	Granulomatous amoebic encephalitis: ghost response of an immunocompromised host?	Baig AM.	J Med Microbiol. 2014 Dec;63(Pt 12):1763-1766. doi: 10.1099/jmm.0.081315-0. Epub 2014 Sep 19.	2014	10.1099/jmm.0.081315-0	Review only
25148201	Encephalitis caused by pathogens transmitted through organ transplants, United States, 2002-2013	Basavaraju SV, Kuehnert MJ, Zaki SR, Sejvar JJ.	Emerg Infect Dis. 2014 Sep;20(9):1443-51. doi: 10.3201/eid2009.131332.	2014	10.3201/eid2009.131332	Review only
24858923	Balamuthia mandrillaris in South America: an emerging potential hidden pathogen in Perú	Cabello-Vílchez AM, Rodríguez-Zaragoza S, Piñero J, Valladares B, Lorenzo-Morales J.	Exp Parasitol. 2014 Nov;145 Suppl:S10-9. doi: 10.1016/j.exppara.2014.05.007. Epub 2014 May 21.	2014	10.1016/j.exppara.2014.05.007	Review only
23046708	Parasitoses of the human central nervous system	Finsterer J, Auer H.	J Helminthol. 2013 Sep;87(3):257-70. doi: 10.1017/S0022149X12000600. Epub 2012 Oct 10.	2013	10.1017/S0022149X12000600	Review only
21954652	The public health threat from Balamuthia mandrillaris in the southern United States	Diaz JH.	J La State Med Soc. 2011 Jul-Aug;163(4):197-204.	2011		Review only
19236272	Under the radar: balamuthia amebic encephalitis	Schuster FL, Yagi S, Gavali S, Michelson D, Raghavan R, Blomquist I, Glastonbury C, Bollen AW, Scharnhorst D, Reed SL, Kuriyama S, Visvesvara GS, Glaser CA.	Clin Infect Dis. 2009 Apr 1;48(7):879-87. doi: 10.1086/597260.	2009	10.1086/597260	Review only
18636064	Balamuthia amebic encephalitis--California, 1999-2007	Centers for Disease Control and Prevention (CDC).	MMWR Morb Mortal Wkly Rep. 2008 Jul 18;57(28):768-71.	2008		Review only
16170739	Neuroparasitic infections: cestodes, trematodes, and protozoans	Walker MD, Zunt JR.	Semin Neurol. 2005 Sep;25(3):262-77. doi: 10.1055/s-2005-917663.	2005	10.1055/s-2005-917663	Review only
15567581	Amebae and ciliated protozoa as causal agents of waterborne zoonotic disease	Schuster FL, Visvesvara GS.	Vet Parasitol. 2004 Dec 9;126(1-2):91-120. doi: 10.1016/j.vetpar.2004.09.019.	2004	10.1016/j.vetpar.2004.09.019	Review only
9034567	Free-living, amphizoic and opportunistic amebas	Martinez AJ, Visvesvara GS.	Brain Pathol. 1997 Jan;7(1):583-98. doi: 10.1111/j.1750-3639.1997.tb01076.x.	1997	10.1111/j.1750-3639.1997.tb01076.x	Review only
8532431	Balamuthia mandrillaris: a newly recognized agent for amebic meningoencephalitis	Rowen JL, Doerr CA, Vogel H, Baker CJ.	Pediatr Infect Dis J. 1995 Aug;14(8):705-10.	1995		Review only
33048025	Balamuthia mandrillaris infection in China: a retrospective report of 28 cases	Wang L, Cheng W, Li B, Jian Z, Qi X, Sun D, Gao J, Lu X, Yang Y, Lin K, Lu C, Chen J, Li C, Wang G, Gao T.	Emerg Microbes Infect. 2020 Dec;9(1):2348-2357. doi: 10.1080/22221751.2020.1835447.	2020	10.1080/22221751.2020.1835447	Review without brain samples described
31758593	Fatal granulomatous amoebic encephalitis due to free-living amoebae in two boys in two different hospitals in Lima, Perú	Cabello-Vílchez AM, Chura-Araujo MA, Anicama Lima WE, Vela C, Asencio AY, García H, Del Carmen Garaycochea M, Náquira C, Rojas E, Martínez DY.	Neuropathology. 2020 Apr;40(2):180-184. doi: 10.1111/neup.12617. Epub 2019 Nov 22.	2020	10.1111/neup.12617	Species not identified
39729886	Yield of clinical metagenomics: insights from real-world practice for tissue infections	Tang H, Chen Y, Tang X, Wei M, Hu J, Zhang X, Xiang D, Yang Q, Han D.	EBioMedicine. 2025 Jan;111:105536. doi: 10.1016/j.ebiom.2024.105536. Epub 2024 Dec 26.	2025	10.1016/j.ebiom.2024.105536	Specimen studies, minimal case information
36602206	Identification of microbial agents in culture-negative brain abscess samples by 16S/18S rRNA gene PCR and sequencing	John DV, Aryalakshmi B, Deora H, Purushottam M, Raju R, Mahadevan A, Rao MB, Patil SA.	Trop Biomed. 2022 Dec 1;39(4):489-498. doi: 10.47665/tb.39.4.002.	2022	10.47665/tb.39.4.002	Specimen studies, minimal case information, none Balamuthia
16586385	Detection of antibodies against free-living amoebae Balamuthia mandrillaris and Acanthamoeba species in a population of patients with encephalitis	Schuster FL, Honarmand S, Visvesvara GS, Glaser CA.	Clin Infect Dis. 2006 May 1;42(9):1260-5. doi: 10.1086/503037. Epub 2006 Mar 29.	2006	10.1086/503037	Specimen testing only, no / minimal case information
16000434	Detection of Balamuthia mitochondrial 16S rRNA gene DNA in clinical specimens by PCR	Yagi S, Booton GC, Visvesvara GS, Schuster FL.	J Clin Microbiol. 2005 Jul;43(7):3192-7. doi: 10.1128/JCM.43.7.3192-3197.2005.	2005	10.1128/JCM.43.7.3192-3197.2005	Specimen testing only, no / minimal case information
11866207	Pathologic findings in the adrenal glands of autopsied patients with acquired immunodeficiency syndrome	Rodrigues D, Reis M, Teixeira V, Silva-Vergara M, Filho DC, Adad S, Lazo J.	Pathol Res Pract. 2002;198(1):25-30. doi: 10.1078/0344-0338-00180.	2002	10.1078/0344-0338-00180	Specimen testing only, no / minimal case information
10088544	Amoeba angeitic lesions of the central nervous system in Balamuthia mandrilaris amoebiasis	Recavarren-Arce S, Velarde C, Gotuzzo E, Cabrera J.	Hum Pathol. 1999 Mar;30(3):269-73. doi: 10.1016/s0046-8177(99)90004-7.	1999	10.1016/s0046-8177(99)90004-7	Specimen testing only, no / minimal case information
41112237	Bulk and single-cell transcriptome profiling reveals the dynamic immune response in granulomatous amebic encephalitis caused by Balamuthia mandrillaris: a cohort study	Zhang J, Jia X, Yang B, Ge Y, Jiang W, Cong Y, Wu H, Liu H, Tian J, Xu Y, Yang Q.	Front Immunol. 2025 Oct 2;16:1677014. doi: 10.3389/fimmu.2025.1677014. eCollection 2025.	2025	10.3389/fimmu.2025.1677014		Resection
40972811	A Novel Balamuthia Lineage Causing Fatal Granulomatous Amoebic Encephalitis in an Immunocompetent Infant	Teng Z, Liu L, Chen T, Liang J, Yao X, Zhao N, Zhao F, Sun H, Wang L, Wang Q, Liu G, Qin T.	Int J Infect Dis. 2025 Dec;161:108063. doi: 10.1016/j.ijid.2025.108063. Epub 2025 Sep 17.	2025	10.1016/j.ijid.2025.108063		Resection
39108379	Non-granulomatous meningoencephalitis with Balamuthia mandrillaris mimicking a tumor: First confirmed case from Pakistan	Javed Z, Hussain MM, Ghanchi N, Gilani A, Enam SA.	Surg Neurol Int. 2024 Jul 12;15:238. doi: 10.25259/SNI_181_2024. eCollection 2024.	2024	10.25259/SNI_181_2024		Resection
37072710	A clinical case report of Balamuthia granulomatous amoebic encephalitis in a non-immunocompromised patient and literature review	Liu J, Zhang W, Wu S, Zeng T, Luo F, Jiang Q, Yang R.	BMC Infect Dis. 2023 Apr 18;23(1):245. doi: 10.1186/s12879-023-08228-6.	2023	10.1186/s12879-023-08228-6		Resection
35032997	A patient with granulomatous amoebic encephalitis caused by Balamuthia mandrillaris survived with two excisions and medication	Peng L, Zhou Q, Wu Y, Cao X, Lv Z, Su M, Yu Y, Huang W.	BMC Infect Dis. 2022 Jan 15;22(1):54. doi: 10.1186/s12879-021-07020-8.	2022	10.1186/s12879-021-07020-8		Resection
34862343	Successful Treatment of a Balamuthia mandrillaris Cerebral Abscess in a Pediatric Patient With Complete Surgical Resection and Antimicrobial Therapy	Cuoco JA, Klein BJ, LeBel DP, Faulhaber J, Apfel LS, Witcher MR.	Pediatr Infect Dis J. 2022 Feb 1;41(2):e54-e57. doi: 10.1097/INF.0000000000003418.	2022	10.1097/INF.0000000000003418		Resection
29096002	Balamuthia mandrillaris Granulomatous Amebic Encephalitis With Renal Dissemination in a Previously Healthy Child: Case Report and Review of the Pediatric Literature	Shehab KW, Aboul-Nasr K, Elliott SP.	J Pediatric Infect Dis Soc. 2018 Aug 17;7(3):e163-e168. doi: 10.1093/jpids/pix089.	2018	10.1093/jpids/pix089		Resection
29469695	Cutaneous Balamuthia mandrillaris infection as a precursor to Balamuthia amoebic encephalitis (BAE) in a healthy 84-year-old Californian	Lehmer LM, Ulibarri GE, Ragsdale BD, Kunkle J.	Dermatol Online J. 2017 Jul 15;23(7):13030/qt8c8720qm.	2017			Resection
26517637	Amoebic encephalitis in a farmer	Kobayashi S, Tsukadaira A, Kobayashi S, Izumiyama S, Yoon HS.	Pathology. 2015 Dec;47(7):720-2. doi: 10.1097/PAT.0000000000000331.	2015	10.1097/PAT.0000000000000331		Resection
23864745	Fatal Balamuthia amebic encephalitis in a healthy child: a case report with review of survival cases	Krasaelap A, Prechawit S, Chansaenroj J, Punyahotra P, Puthanakit T, Chomtho K, Shuangshoti S, Amornfa J, Poovorawan Y.	Korean J Parasitol. 2013 Jun;51(3):335-41. doi: 10.3347/kjp.2013.51.3.335. Epub 2013 Jun 30.	2013	10.3347/kjp.2013.51.3.335		Resection
21073255	Balamuthia mandrillaris brain abscess successfully treated with complete surgical excision and prolonged combination antimicrobial therapy	Doyle JS, Campbell E, Fuller A, Spelman DW, Cameron R, Malham G, Gin D, Lewin SR.	J Neurosurg. 2011 Feb;114(2):458-62. doi: 10.3171/2010.10.JNS10677. Epub 2010 Nov 12.	2011	10.3171/2010.10.JNS10677		Resection
19621290	A rare but fatal case of granulomatous amebic encephalitis with brain abscess: the first case reported from Turkey	Sarica FB, Tufan K, Cekinmez M, Erdoğan B, Altinörs MN.	Turk Neurosurg. 2009 Jul;19(3):256-9.	2009			Resection
16825409	Diagnosis of first case of Balamuthia amoebic encephalitis in Portugal by immunofluorescence and PCR	Tavares M, Correia da Costa JM, Carpenter SS, Santos LA, Afonso C, Aguiar A, Pereira J, Cardoso AI, Schuster FL, Yagi S, Sriram R, Visvesvara GS.	J Clin Microbiol. 2006 Jul;44(7):2660-3. doi: 10.1128/JCM.00479-06.	2006	10.1128/JCM.00479-06		Resection
11897483	Pediatric granulomatous cerebral amebiasis: a delayed diagnosis	Galarza M, Cuccia V, Sosa FP, Monges JA.	Pediatr Neurol. 2002 Feb;26(2):153-6. doi: 10.1016/s0887-8994(01)00360-5.	2002	10.1016/s0887-8994(01)00360-5		Resection
10940434	Encephalitis due to a free-living amoeba (Balamuthia mandrillaris): case report with literature review	Deol I, Robledo L, Meza A, Visvesvara GS, Andrews RJ.	Surg Neurol. 2000 Jun;53(6):611-6. doi: 10.1016/s0090-3019(00)00232-9.	2000	10.1016/s0090-3019(00)00232-9		Resection
40082992	The role of plasma metagenomic sequencing in identification of Balamuthia mandrillaris encephalitis	Edminster SY, Rebbe RW, Khatchadourian C, Hurth KM, Mathew AJ, Huss-Bawab J, Shiroishi MS, Clark D, Norgan AP, Butler-Wu SM, Hiniker A.	Acta Neuropathol Commun. 2025 Mar 13;13(1):60. doi: 10.1186/s40478-025-01963-8.	2025	10.1186/s40478-025-01963-8			Biopsy
39847964	A Balamuthia amoebic encephalitis survivor in China, and literature review	Liang Y, Wang W.	Diagn Microbiol Infect Dis. 2025 Mar;111(3):116698. doi: 10.1016/j.diagmicrobio.2025.116698. Epub 2025 Jan 17.	2025	10.1016/j.diagmicrobio.2025.116698			Biopsy
37381626	Balamuthia mandrillaris amoebic encephalitis mimicking tuberculous meningitis	Ono Y, Higashida K, Yamanouchi K, Nomura S, Hanamatsu Y, Saigo C, Tetsuka N, Shimohata T.	Neuropathology. 2024 Feb;44(1):68-75. doi: 10.1111/neup.12932. Epub 2023 Jun 28.	2024	10.1111/neup.12932			Biopsy
37154242	Fatal granulomatous amebic encephalitis initially presenting with a cutaneous lesion	Gramp PE, Dooley J, O'Brien B, Jones A, Tan L, Robson J, Robertson T, Simos P, Fuller R, Gramp DV, Meumann EM.	Australas J Dermatol. 2023 Aug;64(3):e256-e261. doi: 10.1111/ajd.14068. Epub 2023 May 8.	2023	10.1111/ajd.14068			Biopsy
34635613	Diagnosis of Balamuthia mandrillaris Encephalitis by Thymine-Adenine Cloning Using Universal Eukaryotic Primers	Kim JY, Yi MH, Kim M, Yeom JS, Yoo HD, Kim SM, Yong TS.	Ann Lab Med. 2022 Mar 1;42(2):196-202. doi: 10.3343/alm.2022.42.2.196.	2022	10.3343/alm.2022.42.2.196			Biopsy
34627183	The application of shotgun metagenomics to the diagnosis of granulomatous amoebic encephalitis due to Balamuthia mandrillaris: a case report	Hirakata S, Sakiyama Y, Yoshimura A, Ikeda M, Takahata K, Tashiro Y, Yoshimura M, Arata H, Yonezawa H, Kirishima M, Higashi M, Hatanaka M, Kanekura T, Yagita K, Matsuura E, Takashima H.	BMC Neurol. 2021 Oct 9;21(1):392. doi: 10.1186/s12883-021-02418-y.	2021	10.1186/s12883-021-02418-y			Biopsy
34027644	Fulminant Disseminating Fatal Granulomatous Amebic Encephalitis: The First Case Report in an Immunocompetent Patient in South Korea	Lee JY, Yu IK, Kim SM, Kim JH, Kim HY.	Yonsei Med J. 2021 Jun;62(6):563-567. doi: 10.3349/ymj.2021.62.6.563.	2021	10.3349/ymj.2021.62.6.563			Biopsy
33720845	Case Report: Encephalitis Caused by Balamuthia mandrillaris in a 3-Year-Old Iranian Girl	Safavi M, Mehrtash V, Habibi Z, Mohammadpour M, Haghi Ashtiani MT, Sotoudeh Anvari M, Zaresharifi N, Shafizadeh M, Jafarzadeh B.	Am J Trop Med Hyg. 2021 Mar 15;104(5):1836-1840. doi: 10.4269/ajtmh.20-1257.	2021	10.4269/ajtmh.20-1257			Biopsy
31864199	A homogeneously enhancing mass evolving into multiple hemorrhagic and necrotic lesions in amoebic encephalitis with necrotizing vasculitis	Suzuki T, Okamoto K, Genkai N, Kakita A, Abe H.	Clin Imaging. 2020 Mar;60(1):48-52. doi: 10.1016/j.clinimag.2019.10.015. Epub 2019 Nov 28.	2020	10.1016/j.clinimag.2019.10.015			Biopsy
30243910	Fatal Balamuthia mandrillaris brain infection associated with improper nasal lavage	Piper KJ, Foster H, Susanto D, Maree CL, Thornton SD, Cobbs CS.	Int J Infect Dis. 2018 Dec;77:18-22. doi: 10.1016/j.ijid.2018.09.013. Epub 2018 Sep 20.	2018	10.1016/j.ijid.2018.09.013			Biopsy
30175737	Fatal Amoebic Meningoencephalitis Caused by Balamuthia mandrillaris in a Sarcoidosis Patient	Tarai B, Agarwal P, Krishnamoorthi S, Mewara A, Khurana S.	Jpn J Infect Dis. 2018 Nov 22;71(6):474-476. doi: 10.7883/yoken.JJID.2018.179. Epub 2018 Aug 31.	2018	10.7883/yoken.JJID.2018.179			Biopsy
27358357	Transmission of Balamuthia mandrillaris by Organ Transplantation	Farnon EC, Kokko KE, Budge PJ, Mbaeyi C, Lutterloh EC, Qvarnstrom Y, da Silva AJ, Shieh WJ, Roy SL, Paddock CD, Sriram R, Zaki SR, Visvesvara GS, Kuehnert MJ; Balamuthia Transplant Investigation Teams; Weiss J, Komatsu K, Manch R, Ramos A, Echeverria L, Moore A, Zakowski P, Kittleson M, Kobashigawa J, Yoder J, Beach M, Mahle W, Kanter K, Geraghty PJ, Navarro E, Hahn C, Fujita S, Stinson J, Tracht…	Clin Infect Dis. 2016 Oct 1;63(7):878-888. doi: 10.1093/cid/ciw422. Epub 2016 Jun 28.	2016	10.1093/cid/ciw422			Biopsy
26620704	Clinical metagenomic identification of Balamuthia mandrillaris encephalitis and assembly of the draft genome: the continuing case for reference genome sequencing	Greninger AL, Messacar K, Dunnebacke T, Naccache SN, Federman S, Bouquet J, Mirsky D, Nomura Y, Yagi S, Glaser C, Vollmer M, Press CA, Kleinschmidt-DeMasters BK, Dominguez SR, Chiu CY.	Genome Med. 2015 Dec 1;7:113. doi: 10.1186/s13073-015-0235-2.	2015	10.1186/s13073-015-0235-2			Biopsy
26329128	Assessment of blood-brain barrier penetration of miltefosine used to treat a fatal case of granulomatous amebic encephalitis possibly caused by an unusual Balamuthia mandrillaris strain	Roy SL, Atkins JT, Gennuso R, Kofos D, Sriram RR, Dorlo TP, Hayes T, Qvarnstrom Y, Kucerova Z, Guglielmo BJ, Visvesvara GS.	Parasitol Res. 2015 Dec;114(12):4431-9. doi: 10.1007/s00436-015-4684-8. Epub 2015 Sep 2.	2015	10.1007/s00436-015-4684-8			Biopsy
26290222	Diagnosing Balamuthia mandrillaris Encephalitis With Metagenomic Deep Sequencing	Wilson MR, Shanbhag NM, Reid MJ, Singhal NS, Gelfand JM, Sample HA, Benkli B, O'Donovan BD, Ali IK, Keating MK, Dunnebacke TH, Wood MD, Bollen A, DeRisi JL.	Ann Neurol. 2015 Nov;78(5):722-30. doi: 10.1002/ana.24499. Epub 2015 Aug 24.	2015	10.1002/ana.24499			Biopsy
25361026	Central nervous system infection in an immunocompetent Mexican child	Tello-Zavala MC, Bravo-Oro A, Falcón-Escobedo R.	Pediatr Infect Dis J. 2014 Sep;33(9):991, 995-6. doi: 10.1097/INF.0000000000000379.	2014	10.1097/INF.0000000000000379			Biopsy
24421953	Balamuthia mandrillaris meningoencephalitis associated with solid organ transplantation--review of cases	LaFleur M, Joyner D, Schlakman B, Orozco-Castillo L, Khan M.	J Radiol Case Rep. 2013 Sep 1;7(9):9-18. doi: 10.3941/jrcr.v7i9.1356. eCollection 2013 Sep.	2013	10.3941/jrcr.v7i9.1356			Biopsy
22921039	Granulomatous encephalitis due to Balamuthia mandrillaris is not limited to immune-compromised patients	Phillips BC, Gokden M, Petersen E.	Clin Neurol Neurosurg. 2013 Jul;115(7):1102-4. doi: 10.1016/j.clineuro.2012.08.015. Epub 2012 Aug 22.	2013	10.1016/j.clineuro.2012.08.015			Biopsy
22612511	Autopsy case of amebic granulomatous meningoencephalitis caused by Balamuthia mandrillaris in Japan	Bando Y, Takahashi T, Uehara H, Kagegi T, Nagahiro S, Izumi K.	Pathol Int. 2012 Jun;62(6):418-23. doi: 10.1111/j.1440-1827.2012.02816.x. Epub 2012 Apr 20.	2012	10.1111/j.1440-1827.2012.02816.x			Biopsy
22120559	Granulomatous amoebic encephalitis caused by Balamuthia mandrillaris in an immunocompetent girl	Stidd DA, Root B, Weinand ME, Anton R.	World Neurosurg. 2012 Dec;78(6):715.e7-12. doi: 10.1016/j.wneu.2011.10.040. Epub 2011 Nov 1.	2012	10.1016/j.wneu.2011.10.040			Biopsy
21946735	Granulomatous amoebic encephalitis caused by Balamuthia mandrillaris	Yamasaki K, Sugimoto T, Futami M, Moriyama T, Uehara H, Takeshima H, Moriguchi S, Marutsuka K, Asada Y.	Neurol Med Chir (Tokyo). 2011;51(9):667-70. doi: 10.2176/nmc.51.667.	2011	10.2176/nmc.51.667			Biopsy
21860010	Necrotizing granulomatous meningoencephalitis due to Balamuthia in an immunocompetent child	Ghosh PS, Ghosh D, Loddenkemper T, Prayson RA, Tekautz T, Sriram CS, Danziger-Isakov L.	Neurology. 2011 Aug 23;77(8):801-2. doi: 10.1212/WNL.0b013e31822b0100.	2011	10.1212/WNL.0b013e31822b0100			Biopsy
21723460	Balamuthia amebic meningoencephalitis and mycotic aneurysms in an infant	Hill CP, Damodaran O, Walsh P, Jevon GP, Blyth CC.	Pediatr Neurol. 2011 Jul;45(1):45-8. doi: 10.1016/j.pediatrneurol.2011.05.003.	2011	10.1016/j.pediatrneurol.2011.05.003			Biopsy
21149814	Granulomatous amoebic meningoencephalitis in an immunocompetent patient	Silva RA, Araújo Sde A, Avellar IF, Pittella JE, Oliveira JT, Christo PP.	Arch Neurol. 2010 Dec;67(12):1516-20. doi: 10.1001/archneurol.2010.309.	2010	10.1001/archneurol.2010.309			Biopsy
19025354	Balamuthia mandrillaris meningoencephalitis in an immunocompromised patient. Case report	Kansagra AP, Menon JP, Yarbrough CK, Urbaniak K, Waters JD, Borys E, Jandial R.	J Neurosurg. 2009 Aug;111(2):301-5. doi: 10.3171/2008.9.JNS08718.	2009	10.3171/2008.9.JNS08718			Biopsy
18022130	Fatal amebic encephalitis caused by Balamuthia mandrillaris in an immunocompetent host: a clinicopathological review of pathogenic free-living amebae in human hosts	Perez MT, Bush LM.	Ann Diagn Pathol. 2007 Dec;11(6):440-7. doi: 10.1016/j.anndiagpath.2006.04.003. Epub 2007 Jul 25.	2007	10.1016/j.anndiagpath.2006.04.003			Biopsy
15779245	September 2004: a 6-year-old girl with headache and stiff neck	Li Q, Yang XH, Qian J.	Brain Pathol. 2005 Jan;15(1):93-5. doi: 10.1111/j.1750-3639.2005.tb00109.x.	2005	10.1111/j.1750-3639.2005.tb00109.x			Biopsy
15043486	Balamuthia mandrillaris meningoencephalitis in an immunocompetent patient: an unusual clinical course and a favorable outcome	Jung S, Schelper RL, Visvesvara GS, Chang HT.	Arch Pathol Lab Med. 2004 Apr;128(4):466-8. doi: 10.5858/2004-128-466-BMMIAI.	2004	10.5858/2004-128-466-BMMIAI			Biopsy
10927804	A case of Balamuthia mandrillaris meningoencephalitis	Katz JD, Ropper AH, Adelman L, Worthington M, Wade P.	Arch Neurol. 2000 Aug;57(8):1210-2. doi: 10.1001/archneur.57.8.1210.	2000	10.1001/archneur.57.8.1210			Biopsy
9689651	Amebic encephalitis caused by Balamuthia mandrillaris in a Czech child: description of the first case from Europe	Kodet R, Nohýnková E, Tichý M, Soukup J, Visvesvara GS.	Pathol Res Pract. 1998;194(6):423-9. doi: 10.1016/S0344-0338(98)80033-2.	1998	10.1016/S0344-0338(98)80033-2			Biopsy
9431377	Amebic meningoencephalitis caused by Balamuthia mandrillaris: case report and review	Denney CF, Iragui VJ, Uber-Zak LD, Karpinski NC, Ziegler EJ, Visvesvara GS, Reed SL.	Clin Infect Dis. 1997 Dec;25(6):1354-8. doi: 10.1086/516141.	1997	10.1086/516141			Biopsy
9251693	Fatal granulomatous amoebic encephalitis caused by Balamuthia mandrillaris	Reed RP, Cooke-Yarborough CM, Jaquiery AL, Grimwood K, Kemp AS, Su JC, Forsyth JR.	Med J Aust. 1997 Jul 21;167(2):82-4. doi: 10.5694/j.1326-5377.1997.tb138785.x.	1997	10.5694/j.1326-5377.1997.tb138785.x			Biopsy
11901025	Balamuthia amebic encephalitis: radiographic and pathologic findings	Healy JF.	AJNR Am J Neuroradiol. 2002 Mar;23(3):486-9.	2002				Biopsy x2
Additional from case report and Balamuthia
PMID	Title	Authors	Citation	Publication Year	DOI
20123772	Balamuthia mandrillaris meningoencephalitis: survival of a pediatric patient	Cary LC, Maul E, Potter C, Wong P, Nelson PT, Given C 2nd, Robertson W Jr.	Pediatrics. 2010 Mar;125(3):e699-703. doi: 10.1542/peds.2009-1797. Epub 2010 Feb 1.	2010	10.1542/peds.2009-1797
14583863	Successful treatment of Balamuthia amoebic encephalitis: presentation of 2 cases	Deetz TR, Sawyer MH, Billman G, Schuster FL, Visvesvara GS.	Clin Infect Dis. 2003 Nov 15;37(10):1304-12. doi: 10.1086/379020. Epub 2003 Oct 17.	2003	10.1086/379020
12792389	Amebic encephalitis caused by Balamuthia mandrillaris: report of four cases	Bakardjiev A, Azimi PH, Ashouri N, Ascher DP, Janner D, Schuster FL, Visvesvara GS, Glaser C.	Pediatr Infect Dis J. 2003 May;22(5):447-53. doi: 10.1097/01.inf.0000066540.18671.f8.	2003	10.1097/01.inf.0000066540.18671.f8
24022127	Diagnostic challenges in Balamuthia mandrillaris infections	Lobo SA, Patil K, Jain S, Marks S, Visvesvara GS, Tenner M, Braun A, Wang G, El Khoury MY.	Parasitol Res. 2013 Dec;112(12):4015-9. doi: 10.1007/s00436-013-3592-z.	2013	10.1007/s00436-013-3592-z
40300291	Imaging monitoring of Balamuthia granulomatous amoebic encephalitis	Mei J, Sheng F, Zhang C, Chen X.	Clin Neurol Neurosurg. 2025 Jul;254:108917. doi: 10.1016/j.clineuro.2025.108917. Epub 2025 Apr 26.	2025	10.1016/j.clineuro.2025.108917
36573629	Successful Treatment of Balamuthia mandrillaris Granulomatous Amebic Encephalitis with Nitroxoline	Spottiswoode N, Pet D, Kim A, Gruenberg K, Shah M, Ramachandran A, Laurie MT, Zia M, Fouassier C, Boutros CL, Lu R, Zhang Y, Servellita V, Bollen A, Chiu CY, Wilson MR, Valdivia L, DeRisi JL.	Emerg Infect Dis. 2023 Jan;29(1):197-201. doi: 10.3201/eid2901.221531.	2023	10.3201/eid2901.221531
38100735	12-Year-old Boy With Fever, Headache and Vomiting	Atay Ünal N, Kuzucu P, Bedir Demirdağ T, Aykur M, Günsoy Kiliç Y, Güdeloğlu E, Polat M, Doğruman Al F, Kalkanci A, Börcek AÖ, Tapisiz A, Tezer H.	Pediatr Infect Dis J. 2024 Jan 1;43(1):88-90. doi: 10.1097/INF.0000000000004068. Epub 2023 Dec 11.	2024	10.1097/INF.0000000000004068

## Sheet: Appendix 1 Table 3
Appendix 1 Table 3. Excluded articles / cases
PMID	Title	Authors	Citation	Publication Year	DOI	Exclusion Criteria	Resection Table	Biopsy Table
40730474	Relapsing granulomatous amoebic encephalitis	Chowdhury S, Priyanka Y, Agarwal A, Garg D, Garg A, Jangir H, Srivastava AK.	Pract Neurol. 2026 Mar 13;26(2):150-152. doi: 10.1136/pn-2025-004674.	2026	10.1136/pn-2025-004674	Acanthamoeba
26755000	Fatal granulomatous amoebic encephalitis caused by Acanthamoeba in a newly diagnosed patient with systemic lupus erythematosus	Thamtam VK, Uppin MS, Pyal A, Kaul S, Rani JY, Sundaram C.	Neurol India. 2016 Jan-Feb;64(1):101-4. doi: 10.4103/0028-3886.173662.	2016	10.4103/0028-3886.173662	Acanthamoeba
17254732	Identification of Acanthamoeba sp. in paraffin-embedded CNS tissue from an HIV+ individual by PCR	MacLean RC, Hafez N, Tripathi S, Childress CG, Ghatak NR, Marciano-Cabral F.	Diagn Microbiol Infect Dis. 2007 Mar;57(3):289-94. doi: 10.1016/j.diagmicrobio.2006.08.011. Epub 2007 Jan 23.	2007	10.1016/j.diagmicrobio.2006.08.011	Acanthamoeba
9419041	Balamuthia mandrillaris meningoencephalitis presenting with acute hydrocephalus	Duke BJ, Tyson RW, DeBiasi R, Freeman JE, Winston KR.	Pediatr Neurosurg. 1997 Feb;26(2):107-11. doi: 10.1159/000121172.	1997	10.1159/000121172	Article not available
9230787	Granulomatous amebic encephalitis due to Balamuthia mandrillaris (Leptomyxiidae): report of four cases from Mexico	Riestra-Castaneda JM, Riestra-Castaneda R, Gonzalez-Garrido AA, Pena Moreno P, Martinez AJ, Visvesvara GS, Jardon Careaga F, Oropeza de Alba JL, Gonzalez Cornejo S.	Am J Trop Med Hyg. 1997 Jun;56(6):603-7. doi: 10.4269/ajtmh.1997.56.603.	1997	10.4269/ajtmh.1997.56.603	Clinical information unclear
41396560	Free-Living Amoebae Infections: Case Reports Identified at a Reference Parasitology Laboratory in Argentina	Degese MF, Prieto MP, Nigro MG, Perazzo J, Pérez Garófalo M, Lemir G, Rivero MF, Alvero MC, Fonseca A, Bastin V, Carnevale S, Ledesma BA.	Acta Parasitol. 2025 Dec 15;70(6):240. doi: 10.1007/s11686-025-01198-6.	2025	10.1007/s11686-025-01198-6	Coinfection (1)		Biopsy (2)
36377799	Diagnosis of cutaneous Balamuthia mandrillaris infection via next-generation sequencing in a Chinese woman	Zheng J, Tan M, Chen J, Li C, Meng F, Wang L, Liao J.	J Eur Acad Dermatol Venereol. 2023 Mar;37(3):e355-e357. doi: 10.1111/jdv.18747. Epub 2022 Nov 24.	2023	10.1111/jdv.18747	Cutaneous disease only
35514134	Treatment of Cutaneous Balamuthia mandrillaris Infection With Diminazene Aceturate: A Report of 4 Cases	Wang L, Li B, Zhao T, Wang L, Jian Z, Cheng W, Chen J, Li C, Wang G, Gao T.	Clin Infect Dis. 2022 Oct 29;75(9):1637-1640. doi: 10.1093/cid/ciac356.	2022	10.1093/cid/ciac356	Cutaneous disease only
27251900	Centrofacial Balamuthiasis: case report of a rare cutaneous amebic infection	Chang OH, Liu F, Knopp E, Muehlenbachs A, Cope JR, Ali I, Thompson R, George E.	J Cutan Pathol. 2016 Oct;43(10):892-7. doi: 10.1111/cup.12748. Epub 2016 Jul 12.	2016	10.1111/cup.12748	Cutaneous disease only
24421953	Balamuthia mandrillaris meningoencephalitis associated with solid organ transplantation--review of cases	LaFleur M, Joyner D, Schlakman B, Orozco-Castillo L, Khan M.	J Radiol Case Rep. 2013 Sep 1;7(9):9-18. doi: 10.3941/jrcr.v7i9.1356. eCollection 2013 Sep.	2013	10.3941/jrcr.v7i9.1356	Donor and one kidney recipient excluded due to no neurosurgical biopsy ante-mortem and two recipients excluded (heart, liver) because no disease detected and no neurosurgical biopsy (heart, liver only)		Biopsy
21652212	Asymptomatic aneurysm of the cavernous and supraclinoid internal carotid artery in a patient with Balamuthia mandrillaris encephalitis	Orozco LD, Khan MA, Fratkin JD, Hanigan WC.	J Clin Neurosci. 2011 Aug;18(8):1118-20. doi: 10.1016/j.jocn.2010.11.033. Epub 2011 Jun 8.	2011	10.1016/j.jocn.2010.11.033	Duplicate
21619411	Neurosurgical intervention in the diagnosis and treatment of Balamuthia mandrillaris encephalitis	Orozco L, Hanigan W, Khan M, Fratkin J, Lee M.	J Neurosurg. 2011 Sep;115(3):636-40. doi: 10.3171/2011.4.JNS102057. Epub 2011 May 27.	2011	10.3171/2011.4.JNS102057	Duplicate
21398024	A rare survivor of Balamuthia granulomatous encephalitis	Botterill E, Yip G.	Clin Neurol Neurosurg. 2011 Jul;113(6):499-502. doi: 10.1016/j.clineuro.2011.01.013. Epub 2011 Mar 12.	2011	10.1016/j.clineuro.2011.01.013	Duplicate
21257931	Best cases from the AFIP: Balamuthia mandrillaris amebic meningoencephalitis	Combs FJ Jr, Erly WK, Valentino CM, Rance NE.	Radiographics. 2011 Jan-Feb;31(1):31-5. doi: 10.1148/rg.311105067.	2011	10.1148/rg.311105067	Duplicate
20847722	Notes from the field: transplant-transmitted Balamuthia mandrillaris --- Arizona, 2010	Centers for Disease Control and Prevention (CDC).	MMWR Morb Mortal Wkly Rep. 2010 Sep 17;59(36):1182.	2010		Donor, heart and one kidney recipient excluded due to no neurosurgical biopsy ante-mortem and no disease in heart and one kidney recipient
20847719	Balamuthia mandrillaris transmitted through organ transplantation --- Mississippi, 2009	Centers for Disease Control and Prevention (CDC).	MMWR Morb Mortal Wkly Rep. 2010 Sep 17;59(36):1165-70.	2010		Donor and one kidney recipient excluded due to no neurosurgical biopsy ante-mortem and two recipients excluded (heart, liver) because no disease detected and no neurosurgical biopsy (heart, liver only)
22381294	Free-living amoebas: is it safe to go in the water?	Hall WA.	World Neurosurg. 2012 Dec;78(6):610-1. doi: 10.1016/j.wneu.2011.12.063. Epub 2011 Dec 17.	2012	10.1016/j.wneu.2011.12.063	Editorial
17172508	The threat from Balamuthia mandrillaris	Maciver SK.	J Med Microbiol. 2007 Jan;56(Pt 1):1-3. doi: 10.1099/jmm.0.47011-0.	2007	10.1099/jmm.0.47011-0	Editorial
29961176	First report of the isolation of Balamuthia mandrillaris in the northern region of Japan	Yamanouchi K, Arima H, Sakamoto Y, Kanto K, Kasai K, Ito K, Inaba T.	Parasitol Res. 2018 Sep;117(9):2895-2900. doi: 10.1007/s00436-018-5980-x. Epub 2018 Jun 30.	2018	10.1007/s00436-018-5980-x	Environmental samples
27078644	Isolation and identification of Acanthamoeba spp. from thermal swimming pools and spas in Southern Brazil	Fabres LF, Rosa Dos Santos SP, Benitez LB, Rott MB.	Acta Parasitol. 2016 Mar;61(2):221-7. doi: 10.1515/ap-2016-0031.	2016	10.1515/ap-2016-0031	Environmental samples
26468147	Isolation of Balamuthia mandrillaris from soil samples in North-Western Iran	Niyyati M, Karamati SA, Lorenzo Morales J, Lasjerdi Z.	Parasitol Res. 2016 Feb;115(2):541-5. doi: 10.1007/s00436-015-4770-y.	2016	10.1007/s00436-015-4770-y	Environmental samples
25134946	Isolation and molecular characterization of Acanthamoeba and Balamuthia mandrillaris from combination shower units in Costa Rica	Retana-Moreira L, Abrahams-Sandí E, Cabello-Vílchez AM, Reyes-Batlle M, Valladares B, Martínez-Carretero E, Piñero JE, Lorenzo-Morales J.	Parasitol Res. 2014 Nov;113(11):4117-22. doi: 10.1007/s00436-014-4083-6. Epub 2014 Aug 19.	2014	10.1007/s00436-014-4083-6	Environmental samples
24781021	The isolation of Balamuthia mandrillaris from environmental sources from Peru	Cabello-Vílchez AM, Reyes-Batlle M, Montalbán-Sandoval E, Martín-Navarro CM, López-Arencibia A, Elias-Letts R, Guerra H, Gotuzzo E, Martínez-Carretero E, Piñero JE, Maciver SK, Valladares B, Lorenzo-Morales J.	Parasitol Res. 2014 Jul;113(7):2509-13. doi: 10.1007/s00436-014-3900-2. Epub 2014 Apr 30.	2014	10.1007/s00436-014-3900-2	Environmental samples
9864851	Efficacy of novel antimicrobials against clinical isolates of opportunistic amebas	Schuster FL, Visvesvara GS.	J Eukaryot Microbiol. 1998 Nov-Dec;45(6):612-8. doi: 10.1111/j.1550-7408.1998.tb04557.x.	1998	10.1111/j.1550-7408.1998.tb04557.x	In vitro
41369562	Drug susceptibility of a clinical isolate of Balamuthia mandrillaris, a pathogenic free-living amoeba	Dubey P, Kobpornchai P, Tongkrajang N, Chaiyaloom S, Lu C, Rice CA, Kulkeaw K.	Antimicrob Agents Chemother. 2026 Jan 7;70(1):e0148225. doi: 10.1128/aac.01482-25. Epub 2025 Dec 10.	2026	10.1128/aac.01482-25	In vitro studies
38900784	Modelling amoebic brain infection caused by Balamuthia mandrillaris using a human cerebral organoid	Tongkrajang N, Kobpornchai P, Dubey P, Chaisri U, Kulkeaw K.	PLoS Negl Trop Dis. 2024 Jun 20;18(6):e0012274. doi: 10.1371/journal.pntd.0012274. eCollection 2024 Jun.	2024	10.1371/journal.pntd.0012274	In vitro studies
37024269	Azole and 5-nitroimidazole based nanoformulations are potential antiamoebic drug candidates against brain-eating amoebae	Akbar N, Hussain K, Khalid M, Siddiqui R, Shah MR, Khan NA.	J Appl Microbiol. 2023 Apr 3;134(4):lxad072. doi: 10.1093/jambio/lxad072.	2023	10.1093/jambio/lxad072	In vitro studies
35761411	Balamuthia mandrillaris trophozoites ingest human neuronal cells via a trogocytosis-independent mechanism	Pengsart W, Tongkrajang N, Whangviboonkij N, Sarasombath PT, Kulkeaw K.	Parasit Vectors. 2022 Jun 27;15(1):232. doi: 10.1186/s13071-022-05306-7.	2022	10.1186/s13071-022-05306-7	In vitro studies
32196500	Identification of anisomycin, prodigiosin and obatoclax as compounds with broad-spectrum anti-parasitic activity	Ehrenkaufer G, Li P, Stebbins EE, Kangussu-Marcolino MM, Debnath A, White CV, Moser MS, DeRisi J, Gisselberg J, Yeh E, Wang SC, Company AH, Monti L, Caffrey CR, Huston CD, Wang B, Singh U.	PLoS Negl Trop Dis. 2020 Mar 20;14(3):e0008150. doi: 10.1371/journal.pntd.0008150. eCollection 2020 Mar.	2020	10.1371/journal.pntd.0008150	In vitro studies
30377287	Functional Assessment of 2,177 U.S. and International Drugs Identifies the Quinoline Nitroxoline as a Potent Amoebicidal Agent against the Pathogen Balamuthia mandrillaris	Laurie MT, White CV, Retallack H, Wu W, Moser MS, Sakanari JA, Ang K, Wilson C, Arkin MR, DeRisi JL.	mBio. 2018 Oct 30;9(5):e02051-18. doi: 10.1128/mBio.02051-18.	2018	10.1128/mBio.02051-18	In vitro studies
29675682	Development of nanoparticle-assisted PCR assay in the rapid detection of brain-eating amoebae	Gabriel S, Rasheed AK, Siddiqui R, Appaturi JN, Fen LB, Khan NA.	Parasitol Res. 2018 Jun;117(6):1801-1811. doi: 10.1007/s00436-018-5864-0. Epub 2018 Apr 20.	2018	10.1007/s00436-018-5864-0	In vitro studies
23346945	Killing the dead: chemotherapeutic strategies against free-living cyst-forming protists (Acanthamoeba sp. and Balamuthia mandrillaris)	Siddiqui R, Aqeel Y, Khan NA.	J Eukaryot Microbiol. 2013 May-Jun;60(3):291-7. doi: 10.1111/jeu.12026. Epub 2013 Jan 24.	2013	10.1111/jeu.12026	In vitro studies
19766634	Balamuthia mandrillaris: role of galactose in encystment and identification of potential inhibitory targets	Siddiqui R, Jarroll EL, Khan NA.	Exp Parasitol. 2010 Sep;126(1):22-7. doi: 10.1016/j.exppara.2009.09.013. Epub 2009 Sep 18.	2010	10.1016/j.exppara.2009.09.013	In vitro studies
21462548	Balamuthia mandrillaris: staining properties of cysts and trophozoites and the effect of 2,6-dichlorobenzonitrile and calcofluor white on encystment	Siddiqui R, Jarroll EL, Khan NA.	J Eukaryot Microbiol. 2009 Mar-Apr;56(2):136-41. doi: 10.1111/j.1550-7408.2009.00402.x.	2009	10.1111/j.1550-7408.2009.00402.x	In vitro studies
18761612	Demonstration and partial characterization of ecto-ATPase in Balamuthia mandrillaris and its possible role in the host-cell interactions	Matin A, Khan NA.	Lett Appl Microbiol. 2008 Oct;47(4):348-54. doi: 10.1111/j.1472-765X.2008.02414.x.	2008	10.1111/j.1472-765X.2008.02414.x	In vitro studies
18349360	Balamuthia mandrillaris resistance to hostile conditions	Siddiqui R, Ortega-Rivas A, Khan NA.	J Med Microbiol. 2008 Apr;57(Pt 4):428-431. doi: 10.1099/jmm.0.47694-0.	2008	10.1099/jmm.0.47694-0	In vitro studies
17910691	The ameba Balamuthia mandrillaris feeds by entering into mammalian cells in culture	Dunnebacke TH.	J Eukaryot Microbiol. 2007 Sep-Oct;54(5):452-64. doi: 10.1111/j.1550-7408.2007.00286.x.	2007	10.1111/j.1550-7408.2007.00286.x	In vitro studies
17875991	Effect of antimicrobial compounds on Balamuthia mandrillaris encystment and human brain microvascular endothelial cell cytopathogenicity	Siddiqui R, Matin A, Warhurst D, Stins M, Khan NA.	Antimicrob Agents Chemother. 2007 Dec;51(12):4471-3. doi: 10.1128/AAC.00373-07. Epub 2007 Sep 17.	2007	10.1128/AAC.00373-07	In vitro studies
17644721	Balamuthia mandrillaris interactions with human brain microvascular endothelial cells in vitro	Matin A, Siddiqui R, Jung SY, Kim KS, Stins M, Khan NA.	J Med Microbiol. 2007 Aug;56(Pt 8):1110-1115. doi: 10.1099/jmm.0.47134-0.	2007	10.1099/jmm.0.47134-0	In vitro studies
16847651	Evaluation of prokaryotic and eukaryotic cells as food source for Balamuthia mandrillaris	Matin A, Jeong SR, Faull J, Rivas AO, Khan NA.	Arch Microbiol. 2006 Oct;186(4):261-71. doi: 10.1007/s00203-006-0142-4. Epub 2006 Jul 18.	2006	10.1007/s00203-006-0142-4	In vitro studies
16706791	Balamuthia mandrillaris exhibits metalloprotease activities	Matin A, Stins M, Kim KS, Khan NA.	FEMS Immunol Med Microbiol. 2006 Jun;47(1):83-91. doi: 10.1111/j.1574-695X.2006.00065.x.	2006	10.1111/j.1574-695X.2006.00065.x	In vitro studies
16579814	In-vitro activity of miltefosine and voriconazole on clinical isolates of free-living amebas: Balamuthia mandrillaris, Acanthamoeba spp., and Naegleria fowleri	Schuster FL, Guglielmo BJ, Visvesvara GS.	J Eukaryot Microbiol. 2006 Mar-Apr;53(2):121-6. doi: 10.1111/j.1550-7408.2005.00082.x.	2006	10.1111/j.1550-7408.2005.00082.x	In vitro studies
15358823	Post-mortem culture of Balamuthia mandrillaris from the brain and cerebrospinal fluid of a case of granulomatous amoebic meningoencephalitis, using human brain microvascular endothelial cells	Jayasekera S, Sissons J, Tucker J, Rogers C, Nolder D, Warhurst D, Alsam S, White JML, Higgins EM, Khan NA.	J Med Microbiol. 2004 Oct;53(Pt 10):1007-1012. doi: 10.1099/jmm.0.45721-0.	2004	10.1099/jmm.0.45721-0	In vitro studies
8330028	Balamuthia mandrillaris, N. G., N. Sp., agent of amebic meningoencephalitis in humans and other animals	Visvesvara GS, Schuster FL, Martinez AJ.	J Eukaryot Microbiol. 1993 Jul-Aug;40(4):504-14. doi: 10.1111/j.1550-7408.1993.tb04943.x.	1993	10.1111/j.1550-7408.1993.tb04943.x	In vitro studies
10405422	Fluorescent oligonucleotide probes for clinical and environmental detection of Acanthamoeba and the T4 18S rRNA gene sequence type	Stothard DR, Hay J, Schroeder-Diedrich JM, Seal DV, Byers TJ.	J Clin Microbiol. 1999 Aug;37(8):2687-93. doi: 10.1128/JCM.37.8.2687-2693.1999.	1999	10.1128/JCM.37.8.2687-2693.1999	In vitro studies, Acanthamoeba
15338290	Balamuthia mandrillaris, an opportunistic agent of granulomatous amebic encephalitis, infects the brain via the olfactory nerve pathway	Kiderlen AF, Laube U.	Parasitol Res. 2004 Sep;94(1):49-52. doi: 10.1007/s00436-004-1163-z. Epub 2004 Jul 30.	2004	10.1007/s00436-004-1163-z	Mouse studies
41392254	Hidden in Granulomatous Inflammation: Histopathologic Challenges of Cutaneous Balamuthia mandrillaris Infection-A Canadian Case Report	Vienneau N, MacDonald CA, Dulai M, Small LN, Rothrock AT, Vanderbeck K.	J Cutan Pathol. 2026 Apr;53(4):323-328. doi: 10.1111/cup.70038. Epub 2025 Dec 14.	2026	10.1111/cup.70038	No neurosurgical ante-mortem specimen
39699119	Balamuthia Mandrillaris Central Nervous System Vasculitis in an Immunocompetent Child: Case Report	Aboubechara JP, Kantamneni T, Pasao K.	J Child Neurol. 2025 May;40(5):366-370. doi: 10.1177/08830738241307058. Epub 2024 Dec 19.	2025	10.1177/08830738241307058	No neurosurgical ante-mortem specimen
38382768	Metagenomic next-generation sequencing for diagnosis of fatal Balamuthia amoebic encephalitis	Qin L, Xiang Y, Wu Z, Zhang H, Wu X, Chen Q.	Infect Genet Evol. 2024 Apr;119:105570. doi: 10.1016/j.meegid.2024.105570. Epub 2024 Feb 19.	2024	10.1016/j.meegid.2024.105570	No neurosurgical ante-mortem specimen
36041049	Balamuthia mandrillaris Granulomatous Amoebic Encephalitis: The First African Experience	Tootla HD, Eley BS, Enslin JMN, Frean JA, Hlela C, Kilborn TN, Moodley B, Peer S, Singh S, Nuttall JJC.	J Pediatric Infect Dis Soc. 2022 Dec 28;11(12):578-581. doi: 10.1093/jpids/piac096.	2022	10.1093/jpids/piac096	No neurosurgical ante-mortem specimen
35165936	An autopsy case of granulomatous amebic encephalitis caused by Balamuthia mandrillaris involving prior amebic dermatitis	Maehara T, Mizuno T, Tokoro M, Hara T, Tomita Y, Makioka K, Motegi SI, Yamazaki A, Matsumura N, Nobusawa S, Yokoo H.	Neuropathology. 2022 Jun;42(3):190-196. doi: 10.1111/neup.12798. Epub 2022 Feb 14.	2022	10.1111/neup.12798	No neurosurgical ante-mortem specimen
35069540	Encephalomyelitis Caused by Balamuthia mandrillaris in a Woman With Breast Cancer: A Case Report and Review of the Literature	Hu J, Zhang Y, Yu Y, Yu H, Guo S, Shi D, He J, Hu C, Yang J, Fang X, Xiao Y.	Front Immunol. 2022 Jan 5;12:768065. doi: 10.3389/fimmu.2021.768065. eCollection 2021.	2022	10.3389/fimmu.2021.768065	No neurosurgical ante-mortem specimen
34954104	A case of fatal amoebic encephalitis caused by Balamuthia mandrillaris, China	Ai J, Zhang H, Yu S, Li J, Chen S, Zhang W, Mao R.	Infect Genet Evol. 2022 Jan;97:105190. doi: 10.1016/j.meegid.2021.105190. Epub 2021 Dec 22.	2022	10.1016/j.meegid.2021.105190	No neurosurgical ante-mortem specimen
34838200	Facial Balamuthia mandrillaris infection with neurological involvement in an immunocompetent child	Zhang Z, Liang J, Wei R, Feng X, Wang L, Wang L, Zhao P, Yu H, Gu Y, Yao Z.	Lancet Infect Dis. 2022 Mar;22(3):e93-e100. doi: 10.1016/S1473-3099(21)00334-0. Epub 2021 Nov 24.	2022	10.1016/S1473-3099(21)00334-0	No neurosurgical ante-mortem specimen
33887622	Balamuthia mandrillaris encephalitis in a child: case report and literature review	Yi Z, Zhong J, Wu H, Li X, Chen Y, Chen H, Yang Y, Yu X.	Diagn Microbiol Infect Dis. 2021 Aug;100(4):115180. doi: 10.1016/j.diagmicrobio.2020.115180. Epub 2020 Aug 21.	2021	10.1016/j.diagmicrobio.2020.115180	No neurosurgical ante-mortem specimen
32653069	A rare cause of left-sided weakness in an elderly woman: amoebic encephalitis	Pan D, Bridges LR, du Parcq J, Mahadeva U, Roy S, Ali IKM, Cosgrove CA, Chiodini PL, Zhang L.	Lancet. 2020 Jul 11;396(10244):e1. doi: 10.1016/S0140-6736(20)31365-9.	2020	10.1016/S0140-6736(20)31365-9	No neurosurgical ante-mortem specimen
31773473	Acanthamoeba spp. and Balamuthia mandrillaris leading to fatal granulomatous amebic encephalitis	Lee DC, Fiester SE, Madeline LA, Fulcher JW, Ward ME, Schammel CM, Hakimi RK.	Forensic Sci Med Pathol. 2020 Mar;16(1):171-176. doi: 10.1007/s12024-019-00202-6. Epub 2019 Nov 26.	2020	10.1007/s12024-019-00202-6	No neurosurgical ante-mortem specimen
31711180	Balamuthia mandrillaris-Related Primary Amoebic Encephalitis in China Diagnosed by Next Generation Sequencing and a Review of the Literature	Yang Y, Hu X, Min L, Dong X, Guan Y.	Lab Med. 2020 Mar 10;51(2):e20-e26. doi: 10.1093/labmed/lmz079.	2020	10.1093/labmed/lmz079	No neurosurgical ante-mortem specimen
29321406	An Acute Case of Granulomatous Amoebic Encephalitis-Balamuthia mandrillaris Infection	Takei K, Toyoshima M, Nakamura M, Sato M, Shimizu H, Inoue C, Shimizu Y, Yagita K.	Intern Med. 2018 May 1;57(9):1313-1316. doi: 10.2169/internalmedicine.0011-17. Epub 2018 Jan 11.	2018	10.2169/internalmedicine.0011-17	No neurosurgical ante-mortem specimen
26135864	Disseminated Balamuthia mandrillaris Infection	Schafer KR, Shah N, Almira-Suarez MI, Reese JM, Hoke GM, Mandell JW, Roy SL, Visvesvara G.	J Clin Microbiol. 2015 Sep;53(9):3072-6. doi: 10.1128/JCM.01549-15. Epub 2015 Jul 1.	2015	10.1128/JCM.01549-15	No neurosurgical ante-mortem specimen
25897644	Fatal Balamuthia mandrillaris Meningoencephalitis in the Netherlands after Travel to The Gambia	van der Beek NA, van Tienen C, de Haan JE, Roelfsema J, Wismans PJ, van Genderen PJ, Tanghe HL, Verdijk RM, Titulaer MJ, van Hellemond JJ.	Emerg Infect Dis. 2015 May;21(5):896-8. doi: 10.3201/eid2105.141325.	2015	10.3201/eid2105.141325	No neurosurgical ante-mortem specimen
20550438	Successful treatment of Balamuthia mandrillaris amoebic infection with extensive neurological and cutaneous involvement	Martínez DY, Seas C, Bravo F, Legua P, Ramos C, Cabello AM, Gotuzzo E.	Clin Infect Dis. 2010 Jul 15;51(2):e7-11. doi: 10.1086/653609.	2010	10.1086/653609	No neurosurgical ante-mortem specimen
18675522	Fatal granulomatous amoebic meningoencephalitis due to Balamuthia mandrillaris	Bodi I, Dutt N, Hampton T, Akbar N.	Pathol Res Pract. 2008;204(12):925-8. doi: 10.1016/j.prp.2008.06.005.	2008	10.1016/j.prp.2008.06.005	No neurosurgical ante-mortem specimen
18344381	Fatal subacute necrotising brainstem encephalitis in a young man due to a rare parasitic (Balamuthia) infection	Prasad K, Bhatia R, Srivastava MV, Pardasani V, Garg A, Rishi A.	Pract Neurol. 2008 Apr;8(2):112-7. doi: 10.1136/jnnp.2007.142547.	2008	10.1136/jnnp.2007.142547	No neurosurgical ante-mortem specimen
18165529	Disseminated Balamuthia mandrillaris amoeba infection in an AIDS patient from Brazil	Silva-Vergara ML, Da Cunha Colombo ER, De Figueiredo Vissotto E, Silva AC, Chica JE, Etchebehere RM, Adad SJ.	Am J Trop Med Hyg. 2007 Dec;77(6):1096-8.	2007		No neurosurgical ante-mortem specimen
16901188	Granulomatous cutaneous centrofacial and meningocerebral amebiasis	Valverde J, Arrese JE, Piérard GE.	Am J Clin Dermatol. 2006;7(4):267-9. doi: 10.2165/00128071-200607040-00009.	2006	10.2165/00128071-200607040-00009	No neurosurgical ante-mortem specimen
15211011	Balamuthia mandrillaris meningoencephalitis: the first case in southeast Asia	Intalapaporn P, Suankratay C, Shuangshoti S, Phantumchinda K, Keelawat S, Wilde H.	Am J Trop Med Hyg. 2004 Jun;70(6):666-9.	2004		No neurosurgical ante-mortem specimen
14726864	Fatal granulomatous amebic encephalitis caused by Balamuthia mandrillaris presenting as a skin lesion	Pritzker AS, Kim BK, Agrawal D, Southern PM Jr, Pandya AG.	J Am Acad Dermatol. 2004 Feb;50(2 Suppl):S38-41. doi: 10.1016/s0190-9622(03)02090-5.	2004	10.1016/s0190-9622(03)02090-5	No neurosurgical ante-mortem specimen
12416563	An autopsy case of amebic meningoencephalitis. The first Japanese case caused by Balamuthia mandrillaris	Shirabe T, Monobe Y, Visvesvara GS.	Neuropathology. 2002 Sep;22(3):213-7. doi: 10.1046/j.1440-1789.2002.00444.x.	2002	10.1046/j.1440-1789.2002.00444.x	No neurosurgical ante-mortem specimen
41310532	Imaging findings of Balamuthia mandrillaris amoebic encephalitis in 2 cases with different prognosis and literature review	Chen Y, Zhang T, Lou H.	BMC Neurol. 2025 Nov 27;26(1):6. doi: 10.1186/s12883-025-04544-3.	2025	10.1186/s12883-025-04544-3	No neurosurgical ante-mortem specimen (1)	Resection (2)
25865989	Emergence of Balamuthia mandrillaris meningoencephalitis in India	Khurana S, Hallur V, Goyal MK, Sehgal R, Radotra BD.	Indian J Med Microbiol. 2015 Apr-Jun;33(2):298-300. doi: 10.4103/0255-0857.154887.	2015	10.4103/0255-0857.154887	No neurosurgical ante-mortem specimen (1)		Biopsy (2)
8060431	Amebic meningoencephalitis caused by Balamuthia mandrillaris	Griesemer DA, Barton LL, Reese CM, Johnson PC, Gabrielsen JA, Talwar D, Visvesvara GS.	Pediatr Neurol. 1994 May;10(3):249-54. doi: 10.1016/0887-8994(94)90034-5.	1994	10.1016/0887-8994(94)90034-5	No neurosurgical ante-mortem specimen (1)		Biopsy (2)
8017178	Granulomatous amebic encephalitis: a review and report of a spontaneous case from Venezuela	Martínez AJ, Guerra AE, García-Tamayo J, Céspedes G, González-Alfonzo JE, Visvesvara GS.	Acta Neuropathol. 1994;87(4):430-4. doi: 10.1007/BF00313614.	1994	10.1007/BF00313614	No neurosurgical ante-mortem specimen (1)
42055314	Successful treatment of balamuthia mandrillaris amebic encephalitis diagnosed by MetaCAP in China: A case report and review of 25 survival cases	Zhang Y, Xia J, Qiu Z, Tian S, Wang J, Ren X, Chen M.	Int J Infect Dis. 2026 Jul;168:108745. doi: 10.1016/j.ijid.2026.108745. Epub 2026 Apr 27.	2026	10.1016/j.ijid.2026.108745	No surgical intervention
36908206	Fatal balamuthosis in a Siberian tiger and a literature review of detection options for free-living amoebic infections in animals	Niedringhaus KD, Gordon M, Yabsley MJ, Gai J, Uzal FA, Woolard KD.	J Vet Diagn Invest. 2023 May;35(3):311-316. doi: 10.1177/10406387231160771. Epub 2023 Mar 12.	2023	10.1177/10406387231160771	Non-human study
17932496	Histopathologic spectrum and immunohistochemical diagnosis of amebic meningoencephalitis	Guarner J, Bartlett J, Shieh WJ, Paddock CD, Visvesvara GS, Zaki SR.	Mod Pathol. 2007 Dec;20(12):1230-7. doi: 10.1038/modpathol.3800973. Epub 2007 Oct 12.	2007	10.1038/modpathol.3800973	Pathology review / comparisons
22170911	Balamuthia mandrillaris and Acanthamoeba amebic encephalitis with neurotoxoplasmosis coinfection in a patient with advanced HIV infection	Pietrucha-Dilanchian P, Chan JC, Castellano-Sanchez A, Hirzel A, Laowansiri P, Tuda C, Visvesvara GS, Qvarnstrom Y, Ratzan KR.	J Clin Microbiol. 2012 Mar;50(3):1128-31. doi: 10.1128/JCM.06252-11. Epub 2011 Dec 14.	2012	10.1128/JCM.06252-11	Retracted
18978136	Protozoa in respiratory pathology: a review	Martínez-Girón R, Esteban JG, Ribas A, Doganci L.	Eur Respir J. 2008 Nov;32(5):1354-70. doi: 10.1183/09031936.00022008.	2008	10.1183/09031936.00022008	Revew only
30149693	Importance of Theranostics in Rare Brain-Eating Amoebae Infections	Anwar A, Siddiqui R, Khan NA.	ACS Chem Neurosci. 2019 Jan 16;10(1):6-12. doi: 10.1021/acschemneuro.8b00321. Epub 2018 Sep 10.	2019	10.1021/acschemneuro.8b00321	Review
17913450	Balamuthia amoebic encephalitis: an emerging disease with fatal consequences	Siddiqui R, Khan NA.	Microb Pathog. 2008 Feb;44(2):89-97. doi: 10.1016/j.micpath.2007.06.008. Epub 2007 Sep 4.	2008	10.1016/j.micpath.2007.06.008	Review
15072770	Opportunistic amoebae: challenges in prophylaxis and treatment	Schuster FL, Visvesvara GS.	Drug Resist Updat. 2004 Feb;7(1):41-51. doi: 10.1016/j.drup.2004.01.002.	2004	10.1016/j.drup.2004.01.002	Review
41287136	Balamuthia mandrillaris Encephalitis: Slow but Lethal March Towards the Brain	Siddiqui R, Maciver SK, Khan NA.	Pediatr Infect Dis J. 2026 Apr 1;45(4):e116-e117. doi: 10.1097/INF.0000000000005057. Epub 2025 Nov 25.	2026	10.1097/INF.0000000000005057	Review only
41260546	Balamuthia mandrillaris - a brief overview of the parasite causing encephalitis	Siddiqui R, Rizvi ZS, Maciver SK, Khan NA.	Microb Pathog. 2026 Jan;210:108195. doi: 10.1016/j.micpath.2025.108195. Epub 2025 Nov 17.	2026	10.1016/j.micpath.2025.108195	Review only
41469034	Warm-region parasites invasion in temperate climate countries	Kaszubski B, Sędzikowska A, Szymański O.	Ann Parasitol. 2025 Dec 31;71:127-143. doi: 10.17420/ap71.555.	2025	10.17420/ap71.555	Review only
37093056	Amebic encephalitis and meningoencephalitis: an update on epidemiology, diagnostic methods, and treatment	Haston JC, Cope JR.	Curr Opin Infect Dis. 2023 Jun 1;36(3):186-191. doi: 10.1097/QCO.0000000000000923. Epub 2023 Apr 10.	2023	10.1097/QCO.0000000000000923	Review only
36098909	Amebic infections of the central nervous system	Berger JR.	J Neurovirol. 2022 Dec;28(4-6):467-472. doi: 10.1007/s13365-022-01096-x. Epub 2022 Sep 13.	2022	10.1007/s13365-022-01096-x	Review only
35838101	Central nervous system infections caused by pathogenic free-living amoebae: An Indian perspective	Raju R, Khurana S, Mahadevan A, John DV.	Trop Biomed. 2022 Jun 1;39(2):265-280. doi: 10.47665/tb.39.2.017.	2022	10.47665/tb.39.2.017	Review only
34602025	Opportunistic free-living amoebal pathogens	Mungroo MR, Khan NA, Maciver S, Siddiqui R.	Pathog Glob Health. 2022 Mar;116(2):70-84. doi: 10.1080/20477724.2021.1985892. Epub 2021 Oct 2.	2022	10.1080/20477724.2021.1985892	Review only
34133896	Infections Caused by Free-Living Amoebae	Kofman A, Guarner J.	J Clin Microbiol. 2022 Jan 19;60(1):e0022821. doi: 10.1128/JCM.00228-21. Epub 2021 Jun 16.	2022	10.1128/JCM.00228-21	Review only
31685961	Emerging infections: mimickers of common patterns seen in dermatopathology	Bravo FG.	Mod Pathol. 2020 Jan;33(Suppl 1):118-127. doi: 10.1038/s41379-019-0399-1. Epub 2019 Nov 4.	2020	10.1038/s41379-019-0399-1	Review only
30961516	"Proposals for Amendments in the Diagnosis and Treatment of Encephalitis caused by Free-living Amoebae"	Baig AM.	Infect Disord Drug Targets. 2020;20(2):115-121. doi: 10.2174/1871526519666190405170601.	2020	10.2174/1871526519666190405170601	Review only
31612822	Nanoparticle-Mediated Drug Delivery: Blood-Brain Barrier as the Main Obstacle to Treating Infectious Diseases in CNS	Gondim BLC, da Silva Catarino J, de Sousa MAD, de Oliveira Silva M, Lemes MR, de Carvalho-Costa TM, de Lima Nascimento TR, Machado JR, Rodrigues V, Oliveira CJF, Cançado Castellano LR, da Silva MV.	Curr Pharm Des. 2019;25(37):3983-3996. doi: 10.2174/1381612825666191014171354.	2019	10.2174/1381612825666191014171354	Review only
31243796	Pathogenic free-living amoebic encephalitis in Japan	Hara T, Yagita K, Sugita Y.	Neuropathology. 2019 Aug;39(4):251-258. doi: 10.1111/neup.12582. Epub 2019 Jun 26.	2019	10.1111/neup.12582	Review only
28404683	Brain-Eating Amoebae: Predilection Sites in the Brain and Disease Outcome	Ong TYY, Khan NA, Siddiqui R.	J Clin Microbiol. 2017 Jul;55(7):1989-1997. doi: 10.1128/JCM.02300-16. Epub 2017 Apr 12.	2017	10.1128/JCM.02300-16	Review only
25930186	Pathogenesis of amoebic encephalitis: Are the amoebae being credited to an 'inside job' done by the host immune response?	Baig AM.	Acta Trop. 2015 Aug;148:72-6. doi: 10.1016/j.actatropica.2015.04.022. Epub 2015 Apr 27.	2015	10.1016/j.actatropica.2015.04.022	Review only
25239626	Granulomatous amoebic encephalitis: ghost response of an immunocompromised host?	Baig AM.	J Med Microbiol. 2014 Dec;63(Pt 12):1763-1766. doi: 10.1099/jmm.0.081315-0. Epub 2014 Sep 19.	2014	10.1099/jmm.0.081315-0	Review only
25148201	Encephalitis caused by pathogens transmitted through organ transplants, United States, 2002-2013	Basavaraju SV, Kuehnert MJ, Zaki SR, Sejvar JJ.	Emerg Infect Dis. 2014 Sep;20(9):1443-51. doi: 10.3201/eid2009.131332.	2014	10.3201/eid2009.131332	Review only
24858923	Balamuthia mandrillaris in South America: an emerging potential hidden pathogen in Perú	Cabello-Vílchez AM, Rodríguez-Zaragoza S, Piñero J, Valladares B, Lorenzo-Morales J.	Exp Parasitol. 2014 Nov;145 Suppl:S10-9. doi: 10.1016/j.exppara.2014.05.007. Epub 2014 May 21.	2014	10.1016/j.exppara.2014.05.007	Review only
23046708	Parasitoses of the human central nervous system	Finsterer J, Auer H.	J Helminthol. 2013 Sep;87(3):257-70. doi: 10.1017/S0022149X12000600. Epub 2012 Oct 10.	2013	10.1017/S0022149X12000600	Review only
21954652	The public health threat from Balamuthia mandrillaris in the southern United States	Diaz JH.	J La State Med Soc. 2011 Jul-Aug;163(4):197-204.	2011		Review only
19236272	Under the radar: balamuthia amebic encephalitis	Schuster FL, Yagi S, Gavali S, Michelson D, Raghavan R, Blomquist I, Glastonbury C, Bollen AW, Scharnhorst D, Reed SL, Kuriyama S, Visvesvara GS, Glaser CA.	Clin Infect Dis. 2009 Apr 1;48(7):879-87. doi: 10.1086/597260.	2009	10.1086/597260	Review only
18636064	Balamuthia amebic encephalitis--California, 1999-2007	Centers for Disease Control and Prevention (CDC).	MMWR Morb Mortal Wkly Rep. 2008 Jul 18;57(28):768-71.	2008		Review only
16170739	Neuroparasitic infections: cestodes, trematodes, and protozoans	Walker MD, Zunt JR.	Semin Neurol. 2005 Sep;25(3):262-77. doi: 10.1055/s-2005-917663.	2005	10.1055/s-2005-917663	Review only
15567581	Amebae and ciliated protozoa as causal agents of waterborne zoonotic disease	Schuster FL, Visvesvara GS.	Vet Parasitol. 2004 Dec 9;126(1-2):91-120. doi: 10.1016/j.vetpar.2004.09.019.	2004	10.1016/j.vetpar.2004.09.019	Review only
9034567	Free-living, amphizoic and opportunistic amebas	Martinez AJ, Visvesvara GS.	Brain Pathol. 1997 Jan;7(1):583-98. doi: 10.1111/j.1750-3639.1997.tb01076.x.	1997	10.1111/j.1750-3639.1997.tb01076.x	Review only
8532431	Balamuthia mandrillaris: a newly recognized agent for amebic meningoencephalitis	Rowen JL, Doerr CA, Vogel H, Baker CJ.	Pediatr Infect Dis J. 1995 Aug;14(8):705-10.	1995		Review only
33048025	Balamuthia mandrillaris infection in China: a retrospective report of 28 cases	Wang L, Cheng W, Li B, Jian Z, Qi X, Sun D, Gao J, Lu X, Yang Y, Lin K, Lu C, Chen J, Li C, Wang G, Gao T.	Emerg Microbes Infect. 2020 Dec;9(1):2348-2357. doi: 10.1080/22221751.2020.1835447.	2020	10.1080/22221751.2020.1835447	Review without brain samples described
31758593	Fatal granulomatous amoebic encephalitis due to free-living amoebae in two boys in two different hospitals in Lima, Perú	Cabello-Vílchez AM, Chura-Araujo MA, Anicama Lima WE, Vela C, Asencio AY, García H, Del Carmen Garaycochea M, Náquira C, Rojas E, Martínez DY.	Neuropathology. 2020 Apr;40(2):180-184. doi: 10.1111/neup.12617. Epub 2019 Nov 22.	2020	10.1111/neup.12617	Species not identified
39729886	Yield of clinical metagenomics: insights from real-world practice for tissue infections	Tang H, Chen Y, Tang X, Wei M, Hu J, Zhang X, Xiang D, Yang Q, Han D.	EBioMedicine. 2025 Jan;111:105536. doi: 10.1016/j.ebiom.2024.105536. Epub 2024 Dec 26.	2025	10.1016/j.ebiom.2024.105536	Specimen studies, minimal case information
36602206	Identification of microbial agents in culture-negative brain abscess samples by 16S/18S rRNA gene PCR and sequencing	John DV, Aryalakshmi B, Deora H, Purushottam M, Raju R, Mahadevan A, Rao MB, Patil SA.	Trop Biomed. 2022 Dec 1;39(4):489-498. doi: 10.47665/tb.39.4.002.	2022	10.47665/tb.39.4.002	Specimen studies, minimal case information, none Balamuthia
16586385	Detection of antibodies against free-living amoebae Balamuthia mandrillaris and Acanthamoeba species in a population of patients with encephalitis	Schuster FL, Honarmand S, Visvesvara GS, Glaser CA.	Clin Infect Dis. 2006 May 1;42(9):1260-5. doi: 10.1086/503037. Epub 2006 Mar 29.	2006	10.1086/503037	Specimen testing only, no / minimal case information
16000434	Detection of Balamuthia mitochondrial 16S rRNA gene DNA in clinical specimens by PCR	Yagi S, Booton GC, Visvesvara GS, Schuster FL.	J Clin Microbiol. 2005 Jul;43(7):3192-7. doi: 10.1128/JCM.43.7.3192-3197.2005.	2005	10.1128/JCM.43.7.3192-3197.2005	Specimen testing only, no / minimal case information
11866207	Pathologic findings in the adrenal glands of autopsied patients with acquired immunodeficiency syndrome	Rodrigues D, Reis M, Teixeira V, Silva-Vergara M, Filho DC, Adad S, Lazo J.	Pathol Res Pract. 2002;198(1):25-30. doi: 10.1078/0344-0338-00180.	2002	10.1078/0344-0338-00180	Specimen testing only, no / minimal case information
10088544	Amoeba angeitic lesions of the central nervous system in Balamuthia mandrilaris amoebiasis	Recavarren-Arce S, Velarde C, Gotuzzo E, Cabrera J.	Hum Pathol. 1999 Mar;30(3):269-73. doi: 10.1016/s0046-8177(99)90004-7.	1999	10.1016/s0046-8177(99)90004-7	Specimen testing only, no / minimal case information
